# Supplementary material for: Benchmarking bioinformatic virus identification tools using real-world metagenomic data across biomes
Source: Genome Biol. 2024 Apr 15;25:97. doi: 10.1186/s13059-024-03236-4 (PMC11020464; doi:10.1186/s13059-024-03236-4)
Supplement: Supplementary file 2 — Additional file 2: Table S1. Summary of virus identification tools. Table S2. Summary of existing benchmarking work. Table S3. Summary of generation methodologies of selected real-world metagenomic datasets. Table S4. Sample metadata and data availability of selected real-world metagenomic datasets. Table S5. ViromeQC results of selected real-world metagenomic datasets. Table S6. Summary of real-world metagenomic assembled contigs numbers. Table S7. Reads mapping summary. Table S8. Confusion matrix of real-world metagenomic testing datasets. Table S9. AUC of tools per biome. Table S10. CAT classification summary per biome. Table S11. HMM coverage per biome. Table S12. PhaGCN2 results of the exclusively identified, longest contigs. Table S13. Virus similarity scores based on their similarity compared to previously deposited viral genomes. Table S14. Confusion matrix of simulated testing datasets. Table S15. Number of detected viruses from each similarity category by tools. Table S16. Computational resources used per tool. [file 13059_2024_3236_MOESM2_ESM.zip › additional_file2_tables/Table_S5_viromeqc.xlsx]

## Sheet: Sheet1
Sample	Reads	Reads_HQ	SSU.rRNA.alignment.rate	LSU.rRNA.alignment.rate	Bacterial_Markers.alignment.rate	total.enrichmnet.score	biome
2-643073_R1,2-643073_R2	84095090	84046751	0.014718	0.00482708	0.0160815	16.7994	seawater
2-643074_R1,2-643074_R2	79000966	78951601	0.0162125	0.0061924	0.0231256	15.2509	seawater
2-643077_R1,2-643077_R2	81671488	81638248	0.0122847	0.00727845	0.0243072	20.127	seawater
2-643079_R1,2-643079_R2	78988840	78934257	0.0151126	0.00685887	0.0145932	16.3608	seawater
2-643152_R1,2-643152_R2	85348766	85297041	0.0301581	0.010617	0.0186278	8.19859	seawater
2-643153_R1,2-643153_R2	87614418	87546800	0.0192034	0.0114693	0.0242693	12.8755	seawater
2-643155_R1,2-643155_R2	79351468	79304384	0.0392526	0.0211502	0.0457579	6.29906	seawater
2-643161_R1,2-643161_R2	80619450	80560649	0.134322	0.033679	0.0165379	1.84075	seawater
MEAN	8.20863e+07	8.2035e+07	0.035158	0.012759	0.0229125	12.219	seawater
SRR8487014_1,SRR8487014_2	21708334	21624624	0.0406712	0.903909	0.0233391	0.586638	soil
SRR8487015_1,SRR8487015_2	10335864	10296633	0.0577276	20.5788	0.145999	0.0257677	soil
SRR8487018_1,SRR8487018_2	29193406	29050971	0.00555231	1.43601	0.0125435	0.369263	soil
SRR8487021_1,SRR8487021_2	25621856	25524691	0.0184645	3.13323	0.0160433	0.16924	soil
SRR8487023_1,SRR8487023_2	24151920	24038790	0.00482553	3.0519	0.015475	0.17375	soil
SRR8487034_1,SRR8487034_2	26821524	26700743	6.13105	10.8239	0.122502	0.0403282	soil
SRR8487035_1,SRR8487035_2	25844500	25699077	0.00488734	5.42709	0.0175026	0.0977075	soil
SRR8487036_1,SRR8487036_2	21435552	21331994	6.22254	11.4621	0.0911588	0.0397353	soil
MEAN	2.31391e+07	2.30334e+07	1.56071	7.10212	0.0555705	0.187804	soil
SRR5665009_1,SRR5665009_2	1681020	1679795	0.0841769	3.4503	0.124003	0.153687	gut
SRR5665062_1,SRR5665062_2	8872072	8853127	0.138008	1.84443	0.380544	0.287496	gut
SRR5665064_1,SRR5665064_2	15649786	15644191	0.240044	31.3084	0.0745388	0.0169369	gut
SRR5665106_1,SRR5665106_2	20284740	20277444	14.9842	34.5533	0.158812	0.0153463	gut
SRR5665110_1,SRR5665110_2	10585032	10581550	12.203	27.9205	0.182809	0.018992	gut
SRR5665150_1,SRR5665150_2	13147576	13143942	19.5743	38.4761	0.102526	0.0126315	gut
SRR5665153_1,SRR5665153_2	10311076	10303444	0.124356	7.42818	0.0555348	0.0713859	gut
SRR5665173_1,SRR5665173_2	3035580	3034473	8.89133	17.4641	0.123448	0.0278085	gut
MEAN	1.04459e+07	1.04397e+07	7.02994	20.3057	0.150277	0.0755355	gut
