# Supplementary material for: Benchmarking bioinformatic virus identification tools using real-world metagenomic data across biomes
Source: Genome Biol. 2024 Apr 15;25:97. doi: 10.1186/s13059-024-03236-4 (PMC11020464; doi:10.1186/s13059-024-03236-4)
Supplement: Supplementary file 2 — Additional file 2: Table S1. Summary of virus identification tools. Table S2. Summary of existing benchmarking work. Table S3. Summary of generation methodologies of selected real-world metagenomic datasets. Table S4. Sample metadata and data availability of selected real-world metagenomic datasets. Table S5. ViromeQC results of selected real-world metagenomic datasets. Table S6. Summary of real-world metagenomic assembled contigs numbers. Table S7. Reads mapping summary. Table S8. Confusion matrix of real-world metagenomic testing datasets. Table S9. AUC of tools per biome. Table S10. CAT classification summary per biome. Table S11. HMM coverage per biome. Table S12. PhaGCN2 results of the exclusively identified, longest contigs. Table S13. Virus similarity scores based on their similarity compared to previously deposited viral genomes. Table S14. Confusion matrix of simulated testing datasets. Table S15. Number of detected viruses from each similarity category by tools. Table S16. Computational resources used per tool. [file 13059_2024_3236_MOESM2_ESM.zip › additional_file2_tables/Table_S11_hmm_coverage.xlsx]

## Sheet: seawater
		0	1	2	3	4	5	6	7	8	9	10	11	12	13	14	15	16	17	18	19	20	21	22	23	24	25	26	27	28	29	30	31	32	33	34	35	36	37	38	39	40
unique viral fraction	viral HMM	-2.178	-1.23497	-1.63148	-1.61627	-1.3743	-0.813677	-0.911017	-0.999826	-1.32628	-1.59078	-0.867347	-0.898271	-1.19772	-0.838759	-1.00163	-0.863186	-1.33212	-1.16737	-1.13697	-1.01747	-1.03973	-1.09635	-1.3343	-0.890135	-1.51991	-1.13691	-1.0422	-1.04343	-1.08648	-1.39199	-1.11965	-1.28865	-0.922492	-1.24084	-1.3867	-1.23464	-1.46385	-1.35845	-0.885907	-1.05375	-0.840668
	microbial HMM	-0.60872	-2.38529	-2.0945	-2.72901	-2.342	-2.56126	-2.48248	-2.46291	-2.24137	-2.84515	-2.77687	-2.63822	-2.74727	-2.56576	-2.66966	-2.79328	-2.32134	-2.63093	-2.68424	-2.31406	-2.50731	-2.4942	-2.30805	-2.14668	-2.58687	-2.79451	-2.6877	-2.61619	-2.38267	-2.36485	-2.57059	-2.26898	-2.46159	-1.76927	-1.27178	-2.35387	-2.59323	-2.5157	-2.91958	-2.64901	-3.08775
unique microbial fraction	viral HMM	-2.41013	-2.34624	-2.45043	-2.39396	-2.23158	-2.12524	-2.05915	-2.47491	-2.51413	-2.33058	-2.1171	-2.27918	-2.27159	-2.12257	-1.98506	-2.32713	-1.52531	-1.63827	-1.5342	-2.30954	-2.43524	-1.26551	-1.51439	-1.90741	-2.00166	-1.41217	-1.33079	-1.15855	-0.859192	-1.35148	-2.23415	-1.08743	-1.28656	-1.27067	-1.06091	-1.87591	-2.01611	-1.26541	-1.1697	-1.09188	-1.54469
	microbial HMM	-0.750434	-1.00652	-1.34042	-1.45194	-1.7505	-1.62858	-1.83211	-1.14193	-1.51005	-1.79258	-2.10696	-1.54762	-1.69335	-1.73912	-2.11213	-1.56745	-0.381743	-2.28317	-1.10915	-2.17266	-2.38206	-1.93228	-0.526621	-1.7076	-2.42686	-2.11676	-1.80417	-2.16206	-1.98317	-2.05936	-2.23221	-2.03076	-2.17472	-0.464875	-1.87958	-2.60343	-2.50094	-0.46384	-1.77392	-0.522555	-1.84585
	unique viral fraction				unique microbial fraction
	viral HMM	microbial HMM			viral HMM	microbial HMM		viral hmm max	-0.451808
MetaPhinder_ownDB	-0.609173	-1.3997		MetaPhinder	-0.451808	-1.43894		viral hmm min	-2.51413
VirSorter	-0.940263	-2.77395		MetaPhinder_ownDB	-1.27453	-0.475851		microbial hmm max	-0.381743
MetaPhiner	-0.616133	-2.81924		VirSorter	-0.987641	-1.53078		microbial hmm min	-3.08775
VirSorter_virome	-0.887018	-2.543		VirSorter_virome	-1.07551	-1.25243
VIBRANT_virome	-0.936705	-2.56199		VirSorter2	-1.08633	-1.80853
VIBRANT	-0.938572	-2.56767		VIBRANT_virome	-1.5668	-2.15654
VirFinder	-0.98801	-2.52059		VIBRANT	-1.5475	-2.14891
VirSorter2	-0.920542	-2.62112		VirFinder	-1.87601	-1.80526
Seeker	-1.01337	-2.42754		DeepVirFinder	-2.05958	-1.6044
DeepVirFinder	-1.04348	-2.54344		Seeker	-2.23807	-1.51714
PPR-Meta	-1.06779	-2.49838		PPR-Meta	-2.18807	-1.28081

## Sheet: soil
		0	1	2	3	4	5	6	7	8	9	10	11	12	13	14	15	16	17	18	19	20	21	22	23	24	25	26	27	28	29	30	31	32	33	34	35	36	37	38	39	40
unique viral fraction	viral HMM	-1.60094	-1.57555	-1.54	-1.39479	-1.29716	-1.50875	-1.69538	-1.0891	-1.18421	-1.08947	-1.53604	-1.30436	-0.985352	-1.61018	-1.3802	-0.940905	-1.15653	-1.0429	-1.28566	-1.17033	-1.60891	-1.25938	-1.2292	-1.2075	-1.63356	-0.936941	-1.31905	-1.38821	-0.932521	-1.0669	-1.75436	-1.25519	-1.01359	-0.760117	-0.970098	-1.3261	-1.07969	-1.04752	-0.853055	-0.648369	-1.36895
	microbial HMM	-1.8646	-2.1382	-2.29345	-2.2329	-2.46766	-2.22203	-2.28841	-2.35927	-2.49104	-2.82948	-2.17045	-2.26158	-2.45498	-2.10065	-2.12139	-2.9064	-2.42164	-2.32727	-2.55158	-2.08337	-2.20019	-2.11586	-2.44204	-2.35931	-2.09759	-2.48893	-2.12815	-2.17973	-2.70728	-2.28686	-2.04354	-2.48092	-2.53931	-2.68458	-2.89413	-2.38447	-2.72534	-2.56675	-2.62692	-2.85816	-2.4159
unique microbial fraction	viral HMM	-2.24177	-2.28374	-2.22502	-2.28993	-1.83744	-2.08923	-2.00222	-2.00593	-2.24869	-1.23729	-1.42899	-1.16123	-2.26191	-1.43567	-2.06934	-1.80925	-2.99858	-2.79057	-1.45279	-1.57191	-0.898656	-1.42377	-1.71259	-2.95851	-1.45427	-1.50978	-3.17309	-1.44879	-1.21344	-0.841656	-0.565177	-1.10072	-2.49757	-0.888628	-2.33894	-0.92669	-1.0722	-0.929487	-1.67106	-1.52011	-2.23517
	microbial HMM	-0.520281	-0.559267	-0.61494	-0.654288	-0.262271	-0.522014	-0.653078	-0.718432	-0.504768	-1.09587	-0.380796	-0.79294	-0.675559	-0.395906	-0.627558	-0.758184	-0.802358	-0.769675	-1.24962	-0.500811	-1.27474	-2.03784	-0.992028	-0.700715	-1.10961	-0.351697	-0.879561	-1.92155	-0.761004	-1.9694	-0.3228	-0.661586	-0.313374	-0.255636	-0.697777	-1.39422	-1.83898	-0.65387	-2.23126	-0.144669	-0.395026
	unique viral fraction				unique microbial fraction
	viral HMM	microbial HMM			viral HMM	microbial HMM		viral hmm max	-0.203137
MetaPhinder	-0.203137	-1.72973		MetaPhinder	-0.678596	-0.399522		viral hmm min	-3.17309
MetaPhinder_ownDB	-0.210948	-2.01034		VirSorter	-1.17863	-1.15625		microbial hmm max	-0.144669
VirSorter	-0.77976	-2.43937		VirSorter_virome	-1.18655	-1.1355		microbial hmm min	-2.9064
VirSorter_virome	-0.992042	-2.61016		VirSorter2	-1.0079	-1.31317
VirFinder	-1.22217	-2.32664		VirFinder	-2.20879	-0.752517
Seeker	-1.2335	-2.32971		VIBRANT	-1.19806	-1.46544
VirSorter2	-1.08448	-2.57102		VIBRANT_virome	-1.20407	-1.5096
VIBRANT_virome	-1.13799	-2.48479		DeepVirFinder	-1.99062	-0.619339
VIBRANT	-1.1382	-2.48612		MetaPhinder_ownDB	-1.76886	-0.275691
DeepVirFinder	-1.18936	-2.38695		PPR-Meta	-2.17433	-0.640466
PPR-Meta	-1.23811	-2.37495		Seeker	-2.24515	-0.580773

## Sheet: gut
		0	1	2	3	4	5	6	7	8	9	10	11	12	13	14	15	16	17	18	19	20	21	22	23	24	25	26	27	28	29	30	31	32	33	34	35	36	37	38	39	40
unique viral fraction	viral HMM	-1.95502	-1.75274	-1.12698	-1.7295	-1.22509	-0.920895	-1.6681	-0.677399	-0.753906	-1.08686	-1.47117	-0.855181	-0.72355	-1.19772	-1.84376	-1.15427	-0.546684	-1.14506	-0.806133	-0.75885	-1.54849	-1.02268	-0.924352	-1.63807	-0.882272	-1.21018	-0.769455	-1.24157	-1.68904	-0.878969	-0.794955	-1.04861	-0.683838	-0.583459	-1.05485	-0.88232	-1.36865	-0.539844	-2.03175	-0.907496	-1.1882
	microbial HMM	-0.514921	-0.412581	-0.968404	-0.517134	-1.7455	-1.35212	-0.49736	-1.95045	-2.10438	-1.1621	-0.605366	-1.85536	-2.48512	-2.49569	-0.530208	-0.985425	-1.87685	-2.45572	-2.2701	-1.61047	-0.711006	-1.41416	-1.79694	-0.685493	-2.16398	-2.23541	-2.30384	-1.27115	-0.801949	-1.83101	-1.89563	-1.82952	-1.81845	-1.92686	-1.45213	-2.15133	-2.01154	-3.40668	-0.375432	-1.39856	-2.45034
unique microbial fraction	viral HMM	-1.91772	-1.75799	-1.494	-1.6706	-1.83101	-1.664	-1.59835	-2.12493	-1.34306	-1.13621	-1.17305	-1.33763	-1.5062	-1.92163	-1.99952	-1.68049	-0.596799	-1.63543	-2.21138	-0.853193	-1.66655	-1.25853	-0.810408	-0.857024	-0.9139	-0.56453	-1.42808	-0.448212	-0.859079	-1.33653	-0.732308	-0.937743	-1.08287	-0.414077	-0.465656	-1.31007	-1.08499	-0.502752	-1.44027	-0.69252	-0.779901
	microbial HMM	-0.471336	-0.362668	-0.660027	-0.58015	-0.421328	-0.45848	-0.415476	-0.520035	-0.814788	-0.80998	-1.28404	-0.516846	-0.454755	-0.460924	-0.681681	-0.718784	-2.27192	-0.997105	-1.0592	-1.47795	-0.534391	-1.07008	-1.69878	-1.23628	-1.29017	-1.89879	-1.22121	-2.21584	-1.25684	-0.440883	-1.61562	-1.10007	-0.949467	-1.68969	-0.518233	-1.53382	-1.29712	-1.48206	-1.08605	-1.85357	-1.973
	unique viral fraction				unique microbial fraction
	viral HMM	microbial HMM			viral HMM	microbial HMM		viral hmm max	-0.293539
MetaPhinder	-0.293539	-2.64513		MetaPhinder	-0.383579	-2.0322		viral hmm min	-2.21138
MetaPhinder_ownDB	-0.343239	-1.7078		MetaPhinder_ownDB	-0.96575	-1.19316		microbial hmm max	-0.362668
VirSorter	-0.80902	-2.30328		VirSorter	-0.731509	-1.56758		microbial hmm min	-3.40668
VirFinder	-1.05722	-1.87899		VirSorter_virome	-0.874909	-1.12082
VirSorter_virome	-0.889733	-2.09123		VIBRANT_virome	-0.762734	-1.63175
VIBRANT_virome	-0.83763	-2.16361		VIBRANT	-0.759053	-1.64055
VIBRANT	-0.835236	-2.15528		VirSorter2	-0.766675	-1.49581
Seeker	-1.30654	-1.30116		VirFinder	-1.59058	-0.670537
VirSorter2	-0.879194	-2.15014		PPR-Meta	-1.20381	-0.785618
DeepVirFinder	-1.05624	-1.65855		DeepVirFinder	-1.47513	-0.633798
PPR-Meta	-0.911353	-1.97333		Seeker	-1.72104	-0.397586
