# Supplementary material for: Benchmarking bioinformatic virus identification tools using real-world metagenomic data across biomes
Source: Genome Biol. 2024 Apr 15;25:97. doi: 10.1186/s13059-024-03236-4 (PMC11020464; doi:10.1186/s13059-024-03236-4)
Supplement: Supplementary file 2 — Additional file 2: Table S1. Summary of virus identification tools. Table S2. Summary of existing benchmarking work. Table S3. Summary of generation methodologies of selected real-world metagenomic datasets. Table S4. Sample metadata and data availability of selected real-world metagenomic datasets. Table S5. ViromeQC results of selected real-world metagenomic datasets. Table S6. Summary of real-world metagenomic assembled contigs numbers. Table S7. Reads mapping summary. Table S8. Confusion matrix of real-world metagenomic testing datasets. Table S9. AUC of tools per biome. Table S10. CAT classification summary per biome. Table S11. HMM coverage per biome. Table S12. PhaGCN2 results of the exclusively identified, longest contigs. Table S13. Virus similarity scores based on their similarity compared to previously deposited viral genomes. Table S14. Confusion matrix of simulated testing datasets. Table S15. Number of detected viruses from each similarity category by tools. Table S16. Computational resources used per tool. [file 13059_2024_3236_MOESM2_ESM.zip › additional_file2_tables/Table_S4_biome_sample_metadata.xlsx]

## Sheet: Sheet1
sample_id	pair_id	fraction	biome	Project ID	SRA/ERR Run
ERR12421926	A7	viral	antarctic seawater	PRJEB71789	ERR12421926
ERR12421927	A8	viral	antarctic seawater	PRJEB71790	ERR12421927
ERR12421932	A4	viral	antarctic seawater	PRJEB71791	ERR12421932
ERR12421934	A5	viral	antarctic seawater	PRJEB71792	ERR12421934
ERR12421948	A3	viral	antarctic seawater	PRJEB71793	ERR12421948
ERR12421939	A1	viral	antarctic seawater	PRJEB71794	ERR12421939
ERR12421942	A6	viral	antarctic seawater	PRJEB71795	ERR12421942
ERR12421946	A2	viral	antarctic seawater	PRJEB71796	ERR12421946
ERR12421968	A2	microbial	antarctic seawater	PRJEB71797	ERR12421968
ERR12421956	A4	microbial	antarctic seawater	PRJEB71798	ERR12421956
ERR12421958	A5	microbial	antarctic seawater	PRJEB71799	ERR12421958
ERR12421966	A6	microbial	antarctic seawater	PRJEB71800	ERR12421966
ERR12421950	A7	microbial	antarctic seawater	PRJEB71801	ERR12421950
ERR12421951	A8	microbial	antarctic seawater	PRJEB71802	ERR12421951
ERR12421971	A1	microbial	antarctic seawater	PRJEB71803	ERR12421971
ERR12421972	A3	microbial	antarctic seawater	PRJEB71804	ERR12421972
SRR8487026	R1	microbial	tomato soil	PRJNA646773	SRR8487026
SRR8487027	R2	microbial	tomato soil	PRJNA646774	SRR8487027
SRR8487030	R3	microbial	tomato soil	PRJNA646775	SRR8487030
SRR8487031	R4	microbial	tomato soil	PRJNA646776	SRR8487031
SRR8487039	R5	microbial	tomato soil	PRJNA646777	SRR8487039
SRR8487040	R6	microbial	tomato soil	PRJNA646778	SRR8487040
SRR8487012	R7	microbial	tomato soil	PRJNA646779	SRR8487012
SRR8487013	R8	microbial	tomato soil	PRJNA646780	SRR8487013
SRR8487035	R1	viral	tomato soil	PRJNA646781	SRR8487035
SRR8487036	R2	viral	tomato soil	PRJNA646782	SRR8487036
SRR8487015	R3	viral	tomato soil	PRJNA646783	SRR8487015
SRR8487014	R4	viral	tomato soil	PRJNA646784	SRR8487014
SRR8487018	R5	viral	tomato soil	PRJNA646785	SRR8487018
SRR8487021	R6	viral	tomato soil	PRJNA646786	SRR8487021
SRR8487034	R7	viral	tomato soil	PRJNA646787	SRR8487034
SRR8487023	R8	viral	tomato soil	PRJNA646788	SRR8487023
SRR5665042	C28	microbial	human gut	PRJNA389927	SRR5665042
SRR5665046	H02	microbial	human gut	PRJNA389928	SRR5665046
SRR5665047	H05	microbial	human gut	PRJNA389929	SRR5665047
SRR5665051	C04	microbial	human gut	PRJNA389930	SRR5665051
SRR5665058	C14	microbial	human gut	PRJNA389931	SRR5665058
SRR5665119	A05	microbial	human gut	PRJNA389932	SRR5665119
SRR5665164	H15	microbial	human gut	PRJNA389933	SRR5665164
SRR5665179	H25	microbial	human gut	PRJNA389934	SRR5665179
SRR5665009	A05	viral	human gut	PRJNA389935	SRR5665009
SRR5665062	C14	viral	human gut	PRJNA389936	SRR5665062
SRR5665064	C04	viral	human gut	PRJNA389937	SRR5665064
SRR5665106	H02	viral	human gut	PRJNA389938	SRR5665106
SRR5665110	C28	viral	human gut	PRJNA389939	SRR5665110
SRR5665150	H15	viral	human gut	PRJNA389940	SRR5665150
SRR5665153	H25	viral	human gut	PRJNA389941	SRR5665153
SRR5665173	H05	viral	human gut	PRJNA389942	SRR5665173
