# Supplementary material for: Benchmarking bioinformatic virus identification tools using real-world metagenomic data across biomes
Source: Genome Biol. 2024 Apr 15;25:97. doi: 10.1186/s13059-024-03236-4 (PMC11020464; doi:10.1186/s13059-024-03236-4)
Supplement: Supplementary file 2 — Additional file 2: Table S1. Summary of virus identification tools. Table S2. Summary of existing benchmarking work. Table S3. Summary of generation methodologies of selected real-world metagenomic datasets. Table S4. Sample metadata and data availability of selected real-world metagenomic datasets. Table S5. ViromeQC results of selected real-world metagenomic datasets. Table S6. Summary of real-world metagenomic assembled contigs numbers. Table S7. Reads mapping summary. Table S8. Confusion matrix of real-world metagenomic testing datasets. Table S9. AUC of tools per biome. Table S10. CAT classification summary per biome. Table S11. HMM coverage per biome. Table S12. PhaGCN2 results of the exclusively identified, longest contigs. Table S13. Virus similarity scores based on their similarity compared to previously deposited viral genomes. Table S14. Confusion matrix of simulated testing datasets. Table S15. Number of detected viruses from each similarity category by tools. Table S16. Computational resources used per tool. [file 13059_2024_3236_MOESM2_ESM.zip › additional_file2_tables/Table_S12_longest_exclusively_identified_contigs.xlsx]

## Sheet: Sheet1
contig_id	length	tool	biome	PhaGCN2_prediction
2-643073_NODE_570_length_15674_cov_7_294655	15674	DeepVirFinder	seawater	unknown
2-643155_NODE_11834_length_3124_cov_1_195529	3124	MetaPhinder	seawater	unknown
2-643074_NODE_1446_length_8248_cov_1_113779	8248	MetaPhinder_ownDB	seawater	unknown
2-643152_NODE_191_length_34338_cov_1_961007	34338	PPR-Meta	seawater	Iridoviridae
2-643155_NODE_1146_length_14336_cov_2_673376	14336	Seeker	seawater	unknown
2-643077_NODE_5778_length_4296_cov_0_909331	4296	VIBRANT	seawater	unknown
2-643161_NODE_1424_length_9987_cov_0_789351	9987	VIBRANT_virome	seawater	unknown
2-643152_NODE_2781_length_7035_cov_5_788940	7035	VirFinder	seawater	unknown
2-643153_NODE_547_length_22183_cov_1_238801	22183	VirSorter_virome	seawater	Peduoviridae
2-643079_NODE_884_length_15487_cov_1_554948	15487	VirSorter2	seawater	unknown
SRR8487018_NODE_656_length_16625_cov_1_078919	16625	DeepVirFinder	soil	unknown
SRR8487014_NODE_14951_length_1920_cov_0_588399	1920	MetaPhinder	soil	Pclasvirinae
SRR8487034_NODE_5579_length_3175_cov_0_762795	3175	MetaPhinder_ownDB	soil	Gracegardnervirinae
SRR8487023_NODE_34_length_54070_cov_1_612776	54070	PPR-Meta	soil	unknown
SRR8487036_NODE_419_length_15258_cov_1_271165	15258	Seeker	soil	unknown
SRR8487034_NODE_675_length_12199_cov_4_254059	12199	VIBRANT	soil	unknown
SRR8487014_NODE_32_length_54645_cov_2_582248	54645	VIBRANT_virome	soil	unknown
SRR8487036_NODE_1317_length_7453_cov_1_242834	7453	VirFinder	soil	unknown
SRR8487035_NODE_12249_length_2445_cov_0_687662	2445	VirSorter	soil	unknown
SRR8487018_NODE_383_length_23347_cov_1_629500	23347	VirSorter_virome	soil	Dolichocephalovirinae
SRR8487014_NODE_18_length_58092_cov_5_605986	58092	VirSorter2	soil	unknown
SRR5665106_NODE_30_length_19897_cov_12_298616	19897	DeepVirFinder	gut	unknown
SRR5665064_NODE_738_length_2494_cov_1_602088	2494	MetaPhinder_ownDB	gut	Deejayvirinae
SRR5665062_NODE_160_length_13759_cov_3_620059	13759	PPR-Meta	gut	unknown
SRR5665106_NODE_31_length_19894_cov_6_021723	19894	Seeker	gut	unknown
SRR5665062_NODE_894_length_3067_cov_1_419811	3067	VIBRANT	gut	unknown
SRR5665062_NODE_1401_length_2108_cov_1_062220	2108	VIBRANT_virome	gut	unknown
SRR5665150_NODE_197_length_7872_cov_3_150778	7872	VirFinder	gut	unknown
SRR5665062_NODE_21_length_42121_cov_8_279092	42121	VirSorter_virome	gut	unknown
SRR5665062_NODE_11_length_58987_cov_7_240558	58987	VirSorter2	gut	unknown
