# Supplementary material for: Benchmarking bioinformatic virus identification tools using real-world metagenomic data across biomes
Source: Genome Biol. 2024 Apr 15;25:97. doi: 10.1186/s13059-024-03236-4 (PMC11020464; doi:10.1186/s13059-024-03236-4)
Supplement: Supplementary file 2 — Additional file 2: Table S1. Summary of virus identification tools. Table S2. Summary of existing benchmarking work. Table S3. Summary of generation methodologies of selected real-world metagenomic datasets. Table S4. Sample metadata and data availability of selected real-world metagenomic datasets. Table S5. ViromeQC results of selected real-world metagenomic datasets. Table S6. Summary of real-world metagenomic assembled contigs numbers. Table S7. Reads mapping summary. Table S8. Confusion matrix of real-world metagenomic testing datasets. Table S9. AUC of tools per biome. Table S10. CAT classification summary per biome. Table S11. HMM coverage per biome. Table S12. PhaGCN2 results of the exclusively identified, longest contigs. Table S13. Virus similarity scores based on their similarity compared to previously deposited viral genomes. Table S14. Confusion matrix of simulated testing datasets. Table S15. Number of detected viruses from each similarity category by tools. Table S16. Computational resources used per tool. [file 13059_2024_3236_MOESM2_ESM.zip › additional_file2_tables/Table_S9_AUC.xlsx]

## Sheet: Sheet1
tool	biome	auc
PPR-Meta	seawater	0.9
DeepVirFinder	seawater	0.86
VirFinder	seawater	0.85
VirSorter2	seawater	0.83
Seeker	seawater	0.72
MetaPhinder	seawater	0.71
MetaPhinder_ownDB	seawater	0.58
PPR-Meta	soil	0.95
DeepVirFinder	soil	0.92
VirFinder	soil	0.84
VirSorter2	soil	0.85
Seeker	soil	0.61
MetaPhinder	soil	0.5
MetaPhinder_ownDB	soil	0.37
PPR-Meta	gut	0.66
DeepVirFinder	gut	0.7
VirFinder	gut	0.67
VirSorter2	gut	0.76
Seeker	gut	0.55
MetaPhinder	gut	0.54
MetaPhinder_ownDB	gut	0.51
