# Supplementary material for: Benchmarking bioinformatic virus identification tools using real-world metagenomic data across biomes
Source: Genome Biol. 2024 Apr 15;25:97. doi: 10.1186/s13059-024-03236-4 (PMC11020464; doi:10.1186/s13059-024-03236-4)
Supplement: Supplementary file 2 — Additional file 2: Table S1. Summary of virus identification tools. Table S2. Summary of existing benchmarking work. Table S3. Summary of generation methodologies of selected real-world metagenomic datasets. Table S4. Sample metadata and data availability of selected real-world metagenomic datasets. Table S5. ViromeQC results of selected real-world metagenomic datasets. Table S6. Summary of real-world metagenomic assembled contigs numbers. Table S7. Reads mapping summary. Table S8. Confusion matrix of real-world metagenomic testing datasets. Table S9. AUC of tools per biome. Table S10. CAT classification summary per biome. Table S11. HMM coverage per biome. Table S12. PhaGCN2 results of the exclusively identified, longest contigs. Table S13. Virus similarity scores based on their similarity compared to previously deposited viral genomes. Table S14. Confusion matrix of simulated testing datasets. Table S15. Number of detected viruses from each similarity category by tools. Table S16. Computational resources used per tool. [file 13059_2024_3236_MOESM2_ESM.zip › additional_file2_tables/Table_S7_bwa_mem_mapping.xlsx]

## Sheet: Sheet1
sample	biome	fraction	is sorted:	1st fragments:	last fragments:	reads mapped:	reads mapped and paired:	reads unmapped:	reads properly paired:	reads paired:	reads duplicated:	reads MQ0:	reads QC failed:	non-primary alignments:	supplementary alignments:	total length:	total first fragment length:	total last fragment length:	bases mapped:	bases mapped (cigar):	bases trimmed:	bases duplicated:	mismatches:	error rate:	average length:	average first fragment length:	average last fragment length:	maximum length:	maximum first fragment length:	maximum last fragment length:	average quality:	insert size average:	insert size standard deviation:	inward oriented pairs:	outward oriented pairs:	pairs with other orientation:	pairs on different chromosomes:	percentage of properly paired reads (%):
2-643073	seawater	virome	0	42047545	42047545	77713445	76090934	6381645	69443924	84095090	0	1476004	0	0	1070878	12698358590	6349179295	6349179295	11734730195	11265178927	0	0	131107353	0.0116383	151	151	151	151	151	151	36.2	364.9	88.5	34564913	245894	7608	3227052	82.6
2-643074	seawater	virome	0	39500483	39500483	73667137	72227486	5333829	66188146	79000966	0	1342926	0	0	1019278	11929145866	5964572933	5964572933	11123737687	10725706992	0	0	112855318	0.010522	151	151	151	151	151	151	36.2	372.7	91.8	32925827	234228	13325	2940363	83.8
2-643077	seawater	virome	0	40835744	40835744	73807896	71917966	7863592	63297236	81671488	0	1670691	0	0	1291984	12332394688	6166197344	6166197344	11144992296	10567291716	0	0	163952170	0.0155151	151	151	151	151	151	151	36.1	372.1	90.2	31542863	179235	7017	4229868	77.5
2-643079	seawater	virome	0	39494420	39494420	70785466	69028286	8203374	59644592	78988840	0	1863884	0	0	1475718	11927314840	5963657420	5963657420	10688605366	10100730491	0	0	170437720	0.0168738	151	151	151	151	151	151	36.1	366.9	91.5	29690104	208759	6140	4609140	75.5
2-643152	seawater	virome	0	42674383	42674383	77742249	75868282	7606517	67374694	85348766	0	2031496	0	0	1437416	12887663666	6443831833	6443831833	11739079599	11192171413	0	0	153033201	0.0136732	151	151	151	151	151	151	36.2	370.1	90.8	33563631	194796	16118	4159596	78.9
2-643153	seawater	virome	0	43807209	43807209	80077041	78254626	7537377	67344390	87614418	0	2231524	0	0	1615857	13229777118	6614888559	6614888559	12091633191	11493836125	0	0	183469321	0.0159624	151	151	151	151	151	151	36.1	381.8	94.5	33531339	214632	25404	5355938	76.9
2-643155	seawater	virome	0	39675734	39675734	71912723	70150128	7438745	61007274	79351468	0	1891878	0	0	1405338	11982071668	5991035834	5991035834	10858821173	10308082717	0	0	162630956	0.015777	151	151	151	151	151	151	36.1	378	92.9	30401187	179137	7817	4486923	76.9
2-643161	seawater	virome	0	40309725	40309725	72783918	70880288	7835532	63272050	80619450	0	1814167	0	0	1663666	12173536950	6086768475	6086768475	10990371618	10311569461	0	0	150557007	0.0146008	151	151	151	151	151	151	36.2	347.9	100.8	30922151	779372	33233	3705388	78.5
MEAN	seawater	virome	0	4.10432e+07	4.10432e+07	7.48112e+07	7.30522e+07	7.27508e+06	6.46965e+07	8.20863e+07	0	1.79032e+06	0	0	1.37252e+06	1.2395e+10	6.19752e+09	6.19752e+09	1.12965e+10	1.07456e+10	0	0	1.53505e+08	0.0143203	151	151	151	151	151	151	36.15	369.3	92.625	3.21428e+07	279507	14582.8	4.08928e+06	78.825
2-643162	seawater	TMG	0	51607647	51607647	55099335	50866250	48115959	43603678	103215294	0	6072063	0	0	5944930	15585509394	7792754697	7792754697	8319999585	6794545738	0	0	148475050	0.0218521	151	151	151	151	151	151	35.7	304.9	139	20006947	1855123	31736	3539319	42.2
2-643174	seawater	TMG	0	45487227	45487227	56802804	53898616	34171650	50466218	90974454	0	1839375	0	0	1455446	13737142554	6868571277	6868571277	8577223404	7717800645	0	0	183240815	0.0237426	151	151	151	151	151	151	35.9	356.4	107.2	24710977	578874	13692	1645765	55.5
2-643175	seawater	TMG	0	48948144	48948144	54157571	49323908	43738717	41243690	97896288	0	4932683	0	0	4656828	14782339488	7391169744	7391169744	8177793221	6832500768	0	0	161867596	0.0236908	151	151	151	151	151	151	35.7	343.5	125.1	19746337	936688	16577	3962352	42.1
2-643182	seawater	TMG	0	43287240	43287240	42895037	40270806	43679443	35049996	86574480	0	4553671	0	0	5010171	13072746480	6536373240	6536373240	6477150587	5323440306	0	0	120306706	0.0225994	151	151	151	151	151	151	35.7	285.6	134	15881857	1681014	33147	2539385	40.5
2-643184	seawater	TMG	0	40955729	40955729	42817451	40270042	39094007	36692458	81911458	0	3608183	0	0	4113968	12368630158	6184315079	6184315079	6465435101	5482269652	0	0	109042205	0.01989	151	151	151	151	151	151	35.7	287.4	134.6	16524686	1848708	28777	1732850	44.8
2-643186	seawater	TMG	0	45300179	45300179	61580798	59350766	29019560	54997812	90600358	0	4633245	0	0	3859893	13680654058	6840327029	6840327029	9298700498	8376889132	0	0	128175148	0.015301	151	151	151	151	151	151	35.8	322.4	125.6	25901637	1638186	47934	2087626	60.7
2-643251	seawater	TMG	0	44070522	44070522	46690919	42599912	41450125	36047528	88141044	0	5096065	0	0	5078839	13309297644	6654648822	6654648822	7050328769	5764621567	0	0	136470542	0.0236738	151	151	151	151	151	151	35.5	312.5	137.8	16595130	1481725	30867	3192234	40.9
2-643252	seawater	TMG	0	48206161	48206161	47266088	42487770	49146234	35452948	96412322	0	5746906	0	0	5557742	14558260622	7279130311	7279130311	7137179288	5788355061	0	0	150865368	0.0260636	151	151	151	151	151	151	35.4	322.4	142.6	16315671	1473499	36012	3418703	36.8
MEAN	seawater	TMG	0	4.59829e+07	4.59829e+07	5.09138e+07	4.73835e+07	4.1052e+07	41694291	9.19657e+07	0	4.56027e+06	0	0	4.45973e+06	1.38868e+10	6.94341e+09	6.94341e+09	7.68798e+09	6.51005e+09	0	0	1.42305e+08	0.0221017	151	151	151	151	151	151	35.675	316.888	130.737	1.94604e+07	1.43673e+06	29842.8	2.76478e+06	45.4375
SRR8487014	soil	virome	0	10854167	10854167	14714578	14417844	6993756	12565124	21708334	0	306143	0	0	1128794	3277958434	1638979217	1638979217	2221901278	1854800031	0	0	23379009	0.0126046	151	151	151	151	151	151	38.1	240.3	127.2	5387575	906507	1683	913157	57.9
SRR8487015	soil	virome	0	5167932	5167932	5453344	5227768	4882520	2047764	10335864	0	61999	0	0	190471	1560715464	780357732	780357732	823454944	447234252	0	0	4850834	0.0108463	151	151	151	151	151	151	38.1	215.5	146.6	832449	193297	231	1587907	19.8
SRR8487018	soil	virome	0	14596703	14596703	21073455	20594184	8119951	18514924	29193406	0	832733	0	0	1526605	4408204306	2204102153	2204102153	3182091705	2735798257	0	0	32417658	0.0118494	151	151	151	151	151	151	38.2	248.3	121.4	8156839	1114157	2957	1023139	63.4
SRR8487021	soil	virome	0	12810928	12810928	18601810	18256120	7020046	15923064	25621856	0	342622	0	0	2743198	3868900256	1934450128	1934450128	2808873310	2370820138	0	0	29607832	0.0124884	151	151	151	151	151	151	38.3	225.8	121.5	6641640	1332827	2188	1151405	62.1
SRR8487023	soil	virome	0	12075960	12075960	16569775	16251724	7582145	14924204	24151920	0	531509	0	0	965892	3646939920	1823469960	1823469960	2502036025	2141329186	0	0	23472264	0.0109615	151	151	151	151	151	151	38.2	251.1	124.3	6571398	905939	2452	646073	61.8
SRR8487034	soil	virome	0	13410762	13410762	15321993	13490482	11499531	11724786	26821524	0	1025523	0	0	337780	4050050124	2025025062	2025025062	2313620943	1666378132	0	0	19494265	0.0116986	151	151	151	151	151	151	37.7	242.6	148.4	5028124	843892	5662	867563	43.7
SRR8487035	soil	virome	0	12922250	12922250	17443722	16770918	8400778	15742372	25844500	0	702994	0	0	644278	3902519500	1951259750	1951259750	2634002022	2270942315	0	0	25672726	0.0113049	151	151	151	151	151	151	38.1	256.8	123.5	7022757	860698	3972	498032	60.9
SRR8487036	soil	virome	0	10717776	10717776	12484381	11389714	8951171	10176542	21435552	0	495767	0	0	281861	3236768352	1618384176	1618384176	1885141531	1378976129	0	0	18164481	0.0131724	151	151	151	151	151	151	37.5	240.4	146	4329280	764575	1704	599298	47.5
MEAN	soil	virome	0	1.15696e+07	1.15696e+07	1.52079e+07	1.45498e+07	7.93124e+06	1.27023e+07	2.31391e+07	0	537411	0	0	977360	3.49401e+09	1.747e+09	1.747e+09	2.29639e+09	1858284805	0	0	2.21324e+07	0.0118658	151	151	151	151	151	151	38.025	240.1	132.363	5.49626e+06	865236	2606.12	910822	52.1375
SRR8487012	soil	TMG	0	33263726	33263726	24203595	20115184	42323857	16473326	66527452	0	2990140	0	0	335065	10045645252	5022822626	5022822626	3654742845	1237665705	0	0	44081279	0.0356165	151	151	151	151	151	151	38.2	74	98.9	5023974	3214031	16477	1803110	24.8
SRR8487013	soil	TMG	0	28655565	28655565	15172309	12274698	42138821	10533940	57311130	0	2693777	0	0	163133	8653980630	4326990315	4326990315	2291018659	769246227	0	0	24491253	0.031838	151	151	151	151	151	151	38.2	77.9	103.8	3254157	2013720	16299	853173	18.4
SRR8487026	soil	TMG	0	29679163	29679163	14607411	11655168	44750915	10852430	59358326	0	1244041	0	0	107928	8963107226	4481553613	4481553613	2205719061	595411377	0	0	14012540	0.0235342	151	151	151	151	151	151	38.3	56	80.3	3106151	2320808	161	400464	18.3
SRR8487027	soil	TMG	0	31825835	31825835	20115386	19520272	43536284	11782464	63651670	0	1972011	0	0	250766	9611402170	4805701085	4805701085	3037423286	929504973	0	0	22730189	0.0244541	151	151	151	151	151	151	38.2	61.2	87	3454816	2437003	224	3868093	18.5
SRR8487030	soil	TMG	0	34093911	34093911	21560111	16313590	46627711	14145320	68187822	0	2179900	0	0	2606514	10296361122	5148180561	5148180561	3255576761	1124018792	0	0	42279470	0.0376146	151	151	151	151	151	151	38.2	66.1	90	4224549	2849099	20825	1062322	20.7
SRR8487031	soil	TMG	0	22808888	22808888	12990536	12552380	32627240	6180016	45617776	0	534304	0	0	144178	6888284176	3444142088	3444142088	1961570936	613345780	0	0	13471100	0.0219633	151	151	151	151	151	151	38.1	62.1	88.5	1815509	1274898	111	3185672	13.5
SRR8487039	soil	TMG	0	31049952	31049952	25133245	21222848	36966659	17338248	62099904	0	3626410	0	0	453279	9377085504	4688542752	4688542752	3795119995	1309878121	0	0	42131952	0.0321648	151	151	151	151	151	151	38.2	74.5	98.8	5254536	3416392	6274	1934222	27.9
SRR8487040	soil	TMG	0	26317777	26317777	14604956	14097188	38030598	6881582	52635554	0	581874	0	0	165065	7947968654	3973984327	3973984327	2205348356	686678032	0	0	18315155	0.0266721	151	151	151	151	151	151	38.2	59.4	85	2002288	1438940	134	3607232	13.1
MEAN	soil	TMG	0	2.97119e+07	2.97119e+07	1.85484e+07	15968916	4.08753e+07	1.17734e+07	5.94237e+07	0	1.97781e+06	0	0	528241	8.97298e+09	4.48649e+09	4.48649e+09	2.80081e+09	9.08219e+08	0	0	2.76891e+07	0.0292322	151	151	151	151	151	151	38.2	66.4	91.5375	3.517e+06	2.37061e+06	7563.12	2089286	19.4
SRR5665062	gut	virome	0	4436036	4436036	7764770	7744350	1107302	7687750	8872072	0	18075	0	0	12641	1107988739	555743844	552244895	969924438	881650304	0	0	4098109	0.00464822	124	125	124	126	126	126	34.9	191	102.1	3173676	682954	1840	13705	86.7
SRR5665064	gut	virome	0	7824893	7824893	13423186	13416298	2226600	13315480	15649786	0	58121	0	0	17250	1931380246	968477325	962902921	1657766535	1160069924	0	0	2076621	0.00179008	123	124	123	126	126	126	35.4	100.1	57.6	3687519	3018624	1398	608	85.1
SRR5665106	gut	virome	0	10142370	10142370	18448348	18014386	1836392	16047954	20284740	0	62774	0	0	2465017	2516137355	1258911768	1257225587	2288426862	1840986229	0	0	26496894	0.0143928	124	124	124	126	126	126	35.6	119.3	67.5	5068935	3047412	2278	888568	79.1
SRR5665110	gut	virome	0	5292516	5292516	8122215	7282314	2462817	6935592	10585032	0	65367	0	0	1082320	1317689117	659268921	658420196	1011403134	823956625	0	0	7526336	0.00913438	124	125	124	126	126	126	35.8	137.6	79.7	2408854	1089923	1512	140868	65.5
SRR5665150	gut	virome	0	6573788	6573788	11241864	11237620	1905712	11147192	13147576	0	58213	0	0	15689	1631640319	816119387	815520932	1396212896	1014967473	0	0	1690760	0.00166583	124	124	124	126	126	126	35.7	109.1	64.4	3324773	2291209	1570	1258	84.8
SRR5665153	gut	virome	0	5155538	5155538	9759491	9752282	551585	9694730	10311076	0	1552	0	0	8973	1287900936	644754167	643146769	1219309491	1037669249	0	0	1859117	0.00179163	124	125	125	126	126	126	35.7	156	90.8	3582001	1291739	1469	932	94
SRR5665173	gut	virome	0	1517790	1517790	2416169	2351320	619411	2204278	3035580	0	3329	0	0	189837	379424792	189836369	189588423	302044420	264020213	0	0	509673	0.00193043	124	125	125	126	126	126	35.8	171.1	95.7	856673	251031	1468	66488	72.6
MEAN	gut	virome	0	8.83185e+06	8.83185e+06	1.12156e+07	1.07209e+07	6.44813e+06	9.8508e+06	1.76637e+07	0	280655	0	0	539996	2.39314e+09	1.19745e+09	1.19569e+09	1.45574e+09	9.91442e+08	0	0	8.99333e+06	0.00807319	127.25	127.875	127.5	129.125	129.125	129.125	35.8875	131.325	81.1672	3.20243e+06	1.75544e+06	2387.27	400214	73.4
SRR5665042	gut	TMG	0	2658588	2658588	2938610	2927614	2378566	2915982	5317176	0	14441	0	0	5661	661376565	331738393	329638172	366294981	316549336	0	0	972740	0.00307295	124	125	124	126	126	126	35.6	185.1	116.5	1130279	330786	794	1948	54.8
SRR5665046	gut	TMG	0	5147620	5147620	6719127	6221192	3576113	5676254	10295240	0	102911	0	0	486860	1281380024	642452481	638927543	835834837	663964123	0	0	7314470	0.0110164	124	125	124	126	126	126	35.8	164.8	105.4	2155710	696293	1357	257236	55.1
SRR5665047	gut	TMG	0	3039359	3039359	4372421	4119864	1706297	3489226	6078718	0	12025	0	0	592993	756831578	379255970	377575608	543094889	458071355	0	0	2632905	0.0057478	124	125	124	126	126	126	35.9	172.7	98.9	1347237	403626	689	308380	57.4
SRR5665051	gut	TMG	0	3164535	3164535	2898174	2863856	3430896	2840134	6329070	0	17570	0	0	8321	787577657	395323593	392254064	361276017	307424636	0	0	2415024	0.00785566	124	125	124	126	126	126	35.3	187.5	116.6	1145700	278235	830	7163	44.9
SRR5665058	gut	TMG	0	2185067	2185067	2330858	1811664	2039276	1595710	4370134	0	10196	0	0	238570	541601310	271825093	269776217	287607395	228034299	0	0	1764436	0.00773759	123	124	123	126	126	126	35.6	171.7	104.5	603453	197416	2452	102511	36.5
SRR5665119	gut	TMG	0	1334164	1334164	297620	294472	2370708	290512	2668328	0	1318	0	0	787	331095421	165738959	165356462	36979927	26707174	0	0	198617	0.00743684	124	124	124	126	126	126	35.6	123	87	95203	51459	57	517	10.9
SRR5665164	gut	TMG	0	3020887	3020887	3286242	3179368	2755532	2429050	6041774	0	34375	0	0	362349	752036731	377711183	374325548	408070227	327675008	0	0	3390357	0.0103467	124	125	124	126	126	126	34.7	191.2	112	1001476	217362	675	370171	40.2
SRR5665179	gut	TMG	0	2839504	2839504	3070521	2394874	2608487	1968042	5679008	0	52531	0	0	383155	705484441	353315094	352169347	380945701	292002635	0	0	2792709	0.00956399	124	124	124	126	126	126	35.6	152.6	91.6	726527	264646	3805	202459	34.7
MEAN	gut	TMG	0	2.92372e+06	2.92372e+06	3.2392e+06	2976613	2.60823e+06	2.65061e+06	5847431	0	30670.9	0	0	259837	7.27173e+08	3.6467e+08	3.62503e+08	4.02513e+08	3.27554e+08	0	0	2.68516e+06	0.00784724	123.875	124.625	123.875	126	126	126	35.5125	168.575	104.062	1.0257e+06	304978	1332.38	156298	41.8125
