# Supplementary material for: Benchmarking bioinformatic virus identification tools using real-world metagenomic data across biomes
Source: Genome Biol. 2024 Apr 15;25:97. doi: 10.1186/s13059-024-03236-4 (PMC11020464; doi:10.1186/s13059-024-03236-4)
Supplement: Supplementary file 2 — Additional file 2: Table S1. Summary of virus identification tools. Table S2. Summary of existing benchmarking work. Table S3. Summary of generation methodologies of selected real-world metagenomic datasets. Table S4. Sample metadata and data availability of selected real-world metagenomic datasets. Table S5. ViromeQC results of selected real-world metagenomic datasets. Table S6. Summary of real-world metagenomic assembled contigs numbers. Table S7. Reads mapping summary. Table S8. Confusion matrix of real-world metagenomic testing datasets. Table S9. AUC of tools per biome. Table S10. CAT classification summary per biome. Table S11. HMM coverage per biome. Table S12. PhaGCN2 results of the exclusively identified, longest contigs. Table S13. Virus similarity scores based on their similarity compared to previously deposited viral genomes. Table S14. Confusion matrix of simulated testing datasets. Table S15. Number of detected viruses from each similarity category by tools. Table S16. Computational resources used per tool. [file 13059_2024_3236_MOESM2_ESM.zip › additional_file2_tables/Table_S13_mmseqs2_similarity_score.txt]

query_id	max_similarity_score	similarity
NC_006232.1	0.554668930390492	medium
NC_007636.1	0.0983148190130734	low
NC_014798.1	0.692283185840708	high
NC_040794.1	0.286804810824355	medium
NC_044935.1	0.103918578048924	low
NC_045512.2	0.355633481590476	medium
NC_045762.1	0.470411021814007	medium
NC_046954.1	0.301523269518682	medium
NC_046955.1	0.184837724153199	low
NC_046956.1	0.202961485915035	medium
NC_046957.1	0.0651404133998574	low
NC_046958.1	0.0898474609502647	low
NC_046959.1	0.0629175448126018	low
NC_046960.1	0.0625746846983741	low
NC_046961.1	0.0719783118013254	low
NC_046962.1	0.175787003978374	low
NC_046963.1	0.10600132862374	low
NC_046964.1	0.28263555887372	medium
NC_046965.1	0.223403342794071	medium
NC_047700.1	0.021516936881335	low
NC_047701.1	0.029751645085969	low
NC_047702.1	0.0737934874541866	low
NC_047703.1	0.0500555747876335	low
NC_047704.1	0.0224716004338823	low
NC_047705.1	0.0320074157357128	low
NC_047706.1	0.0191911278471712	low
NC_047707.1	0.0189736372374022	low
NC_047708.1	0.0169235239478886	low
NC_047709.1	0.070919718152332	low
NC_047710.1	0.0410269542399411	low
NC_047711.1	0.0275959477316106	low
NC_047712.1	0.0584934357516111	low
NC_047713.1	0.0566397097684418	low
NC_047714.1	0.0642441552107782	low
NC_047715.1	0.108852304345337	low
NC_047716.1	0.107866504895846	low
NC_047717.1	0.107865276061039	low
NC_047718.1	0.0681140718756049	low
NC_047719.1	0.111333884794706	low
NC_047720.1	0.0293409667555787	low
NC_047721.1	0.028635856120148	low
NC_047722.1	0.0278687511586232	low
NC_047723.1	0.0287547759860443	low
NC_047724.1	0.027294236827226	low
NC_047725.1	0.0273094941440319	low
NC_047726.1	0.0273807194943437	low
NC_047727.1	0.0274743614065994	low
NC_047728.1	0.0278888568248341	low
NC_047729.1	0.0289477813119571	low
NC_047730.1	0.0245269896242885	low
NC_047731.1	0.0290447227191413	low
NC_047732.1	0.0287815185636895	low
NC_047733.1	0.1120514437903	low
NC_047734.1	0.060558217270195	low
NC_047735.1	0.0252579629593641	low
NC_047736.1	0.037380533585899	low
NC_047737.1	0.0867378120445677	low
NC_047738.1	0.0233010312125955	low
NC_047739.1	0.0191593336393068	low
NC_047740.1	0.0797126717344306	low
NC_047741.1	0.0192148192927156	low
NC_047742.1	0.0277230787761985	low
NC_047743.1	0.0337845740290976	low
NC_047744.1	0.0247657163235789	low
NC_047745.1	0.0289914852243599	low
NC_047746.1	0.0537664174580723	low
NC_047747.1	0.102930240592227	low
NC_047748.1	0.0844950188077054	low
NC_047749.1	0.0322619675699607	low
NC_047750.1	0.082214614233229	low
NC_047751.1	0.0700221269783894	low
NC_047752.1	0.075710238636675	low
NC_047753.1	0.0807238019486975	low
NC_047754.1	0.0348807368634142	low
NC_047755.1	0.100313159908187	low
NC_047756.1	0.00886807726316052	low
NC_047757.1	0.0134340012685287	low
NC_047758.1	0.0782092099059251	low
NC_047759.1	0.0545847921225383	low
NC_047760.1	0.0214776166576063	low
NC_047761.1	0.0951895424836601	low
NC_047762.1	0.0882875484820115	low
NC_047763.1	0.0840360223082315	low
NC_047764.1	0.0248364888123924	low
NC_047765.1	0.163444570563753	low
NC_047766.1	0.101444741578812	low
NC_047767.1	0.0203379987256678	low
NC_047768.1	0.0209345117101193	low
NC_047769.1	0.0738880360869858	low
NC_047770.1	0.0203650284020746	low
NC_047771.1	0.0966570342205323	low
NC_047772.1	0.0962640920906053	low
NC_047773.1	0.0945783009955672	low
NC_047774.1	0.098646640256365	low
NC_047775.1	0.0405922134893073	low
NC_047776.2	0.0203370849746764	low
NC_047777.1	0.0951266039562185	low
NC_047778.1	0.0530874023087402	low
NC_047779.1	0.0850245884702803	low
NC_047780.1	0.0955705947543406	low
NC_047781.1	0.0939250305777394	low
NC_047782.1	0.0935944840933833	low
NC_047783.1	0.0819590345785805	low
NC_047784.1	0.0707239476310691	low
NC_047785.1	0.0677207627789207	low
NC_047786.1	0.0507121266169761	low
NC_047787.1	0.0750714101451655	low
NC_047788.1	0.123168617877157	low
NC_047789.1	0.0982667001759236	low
NC_047790.1	0.0326227953080178	low
NC_047791.1	0.0714745092156826	low
NC_047792.1	0.0594094719306132	low
NC_047793.1	0.057860456640025	low
NC_047794.1	0.0404545316532564	low
NC_047795.1	0.0343301213681501	low
NC_047796.1	0.0409560859835024	low
NC_047797.2	0.0476029790679983	low
NC_047798.1	0.095928494989785	low
NC_047799.1	0.0976113338147051	low
NC_047800.1	0.0446184448462929	low
NC_047801.2	0.0473196487376509	low
NC_047802.1	0.0786246945683606	low
NC_047803.1	0.0641150251617541	low
NC_047804.1	0.0361753246753247	low
NC_047805.1	0.087935750859227	low
NC_047806.1	0.0756365577718206	low
NC_047807.1	0.0747831887925283	low
NC_047808.1	0.083827786259542	low
NC_047809.1	0.0881368630046327	low
NC_047810.1	0.0695683798189096	low
NC_047811.1	0.0731919989114165	low
NC_047812.1	0.0754265271058462	low
NC_047813.1	0.0821370106761566	low
NC_047814.1	0.0832153214774282	low
NC_047815.1	0.00667376973430882	low
NC_047816.1	0.0339496887366643	low
NC_047817.1	0.0415461538461538	low
NC_047818.1	0.0709592128801431	low
NC_047819.1	0.0486776424597805	low
NC_047820.1	0.0486259842519685	low
NC_047821.1	0.0382687309300486	low
NC_047822.1	0.0339400259176044	low
NC_047823.1	0.0739733407497169	low
NC_047824.1	0.0355930705646275	low
NC_047825.1	0.0642470609191307	low
NC_047826.1	0.103517978813349	low
NC_047827.1	0.102736163591909	low
NC_047828.1	0.069836416232073	low
NC_047829.1	0.0945307233013378	low
NC_047830.1	0.0529157688540646	low
NC_047831.1	0.0388729247478666	low
NC_047832.1	0.0405731756376217	low
NC_047833.1	0.0688979055009371	low
NC_047834.1	0.023114316306607	low
NC_047835.1	0.0315985608786215	low
NC_047836.1	0.0378131541258125	low
NC_047837.1	0.0253237410071942	low
NC_047838.1	0.030823759332455	low
NC_047839.1	0.0168542915333139	low
NC_047840.1	0.106485570778303	low
NC_047841.1	0.0695860052963944	low
NC_047842.1	0.0977924490611266	low
NC_047843.1	0.100281665984026	low
NC_047844.1	0.100449433904529	low
NC_047845.1	0.0201511128723334	low
NC_047846.1	0.0202007083563918	low
NC_047847.1	0.0665890348514359	low
NC_047848.1	0.0659212332360904	low
NC_047849.1	0.0856371245233888	low
NC_047850.1	0.0678229967675226	low
NC_047851.1	0.0147771891125379	low
NC_047852.1	0.0947793440532691	low
NC_047853.1	0.0386670209471254	low
NC_047854.1	0.033219120458891	low
NC_047855.1	0.129639472787183	low
NC_047856.1	0.0872259134733139	low
NC_047857.1	0.0840190805015446	low
NC_047858.1	0.0846260846169368	low
NC_047859.1	0.0295882961932079	low
NC_047860.1	0.0347334109951163	low
NC_047861.1	0.012765278442636	low
NC_047862.1	0.0272023613528388	low
NC_047863.1	0.0640102864377275	low
NC_047864.1	0.103379989007825	low
NC_047865.1	0.0407376234124272	low
NC_047866.1	0.0412713259183722	low
NC_047867.1	0.103502434427517	low
NC_047868.1	0.0198588177085574	low
NC_047869.1	0.0207322497076962	low
NC_047870.1	0.0196753840128802	low
NC_047871.1	0.0287299270072993	low
NC_047872.1	0.0288130843860832	low
NC_047873.1	0.0829859747545582	low
NC_047874.1	0.105354458476847	low
NC_047875.1	0.0547596611698662	low
NC_047876.1	0.034457719265963	low
NC_047877.1	0.0332072867967113	low
NC_047878.1	0.0342218391566664	low
NC_047879.1	0.0342394946808511	low
NC_047880.1	0.00608459434124691	low
NC_047881.1	0.0314495979664428	low
NC_047882.1	0.0280454639073708	low
NC_047883.1	0.0743324946081955	low
NC_047884.1	0.026727657272146	low
NC_047885.1	0.0301811361111572	low
NC_047886.1	0.0708628369289024	low
NC_047887.1	0.0215081226161887	low
NC_047888.1	0.030095334136803	low
NC_047889.1	0.0738171891747052	low
NC_047890.1	0.0933777585156726	low
NC_047891.1	0.0543100224178468	low
NC_047892.1	0.111773715644957	low
NC_047893.1	0.0719271183481032	low
NC_047894.1	0.0343450112810228	low
NC_047895.1	0.0703867080838698	low
NC_047896.1	0.0732794043351697	low
NC_047897.1	0.0228235159904172	low
NC_047898.1	0.0741578821845934	low
NC_047899.1	0.0733350484463749	low
NC_047900.1	0.0300056004159593	low
NC_047901.1	0.0306696930970683	low
NC_047902.1	0.014703805220423	low
NC_047903.1	0.0426014393650651	low
NC_047904.1	0.073746797960095	low
NC_047905.1	0.0281211310661062	low
NC_047906.1	0.0399788295640009	low
NC_047907.1	0.0680495930267269	low
NC_047908.1	0.0950955672243253	low
NC_047909.1	0.0114874586817033	low
NC_047910.1	0.0223747604542795	low
NC_047911.1	0.0161606479848997	low
NC_047912.1	0.035393925165077	low
NC_047913.1	0.0183976416639371	low
NC_047914.1	0.0134960210735733	low
NC_047915.1	0.0169305801735952	low
NC_047916.1	0.0333832268671542	low
NC_047917.1	0.075771315529179	low
NC_047918.1	0.0165403695298239	low
NC_047919.1	0.126499005851275	low
NC_047920.1	0.076295609822093	low
NC_047921.1	0.129330125245484	low
NC_047922.1	0.0929480976468001	low
NC_047923.1	0.0934505850767438	low
NC_047924.1	0.0180862220458604	low
NC_047925.1	0.0227768016056349	low
NC_047926.1	0.0182423234134098	low
NC_047927.1	0.0982209257398965	low
NC_047928.1	0.0481138392857143	low
NC_047929.1	0.0736752486290548	low
NC_047930.1	0.105526485960861	low
NC_047931.1	0.0198988505454823	low
NC_047932.1	0.0307635793139074	low
NC_047933.1	0.0550788023341978	low
NC_047934.1	0.0705438848183635	low
NC_047935.1	0.0712116120965851	low
NC_047936.1	0.0674918906964172	low
NC_047937.1	0.0687114160948222	low
NC_047938.1	0.054744745324352	low
NC_047939.1	0.104736861642891	low
NC_047940.1	0.103166684078562	low
NC_047941.1	0.0425578743545611	low
NC_047942.1	0.0973741195411552	low
NC_047943.1	0.0373371085942705	low
NC_047944.1	0.080933532735128	low
NC_047945.1	0.0171931276140385	low
NC_047946.1	0.0296289318836719	low
NC_047947.1	0.070764290401019	low
NC_047948.1	0.0164729308646443	low
NC_047949.1	0.0123843085342668	low
NC_047950.1	0.0120439350607833	low
NC_047951.1	0.0519085184745159	low
NC_047952.1	0.092159817246233	low
NC_047953.1	0.0899869697997964	low
NC_047954.1	0.0357365577566246	low
NC_047955.1	0.0362359160313681	low
NC_047956.1	0.0360479124181604	low
NC_047957.1	0.0364644636768948	low
NC_047958.1	0.057116023668639	low
NC_047959.1	0.0677395043094888	low
NC_047960.1	0.0561811261189258	low
NC_047961.1	0.0540824770279617	low
NC_047962.1	0.0289700350344694	low
NC_047963.1	0.0716642828960347	low
NC_047964.1	0.0601580896244238	low
NC_047965.1	0.0853888099554162	low
NC_047966.1	0.0770271219786397	low
NC_047967.1	0.088140350877193	low
NC_047968.1	0.0967707641196013	low
NC_047969.1	0.0952446247661621	low
NC_047970.1	0.0968015786877158	low
NC_047971.1	0.0970918015717579	low
NC_047972.1	0.0171768689897632	low
NC_047973.1	0.0129139050332691	low
NC_047974.1	0.0195318296483158	low
NC_047975.1	0.0126435518038259	low
NC_047976.1	0.0177615188438651	low
NC_047977.1	0.00751941037470462	low
NC_047978.1	0.0366343475446222	low
NC_047979.1	0.0341108542762996	low
NC_047980.1	0.0960257282271181	low
NC_047981.1	0.0584949233525781	low
NC_047982.1	0.0466082567881296	low
NC_047983.1	0.0265544499723604	low
NC_047984.1	0.0971167608286252	low
NC_047985.1	0.0741065316943842	low
NC_047986.1	0.0186002327713903	low
NC_047987.1	0.0156251349600518	low
NC_047988.1	0.0160646376597474	low
NC_047989.1	0.0166111941537951	low
NC_047990.1	0.0932648767841712	low
NC_047991.1	0.0632433155080214	low
NC_047992.1	0.0192489305314998	low
NC_047993.1	0.0170547722646548	low
NC_047994.1	0.0201745105184694	low
NC_047995.1	0.00609630363333483	low
NC_047996.1	0.0683215182694645	low
NC_047997.1	0.0816506819181698	low
NC_047998.1	0.0673709898220344	low
NC_047999.1	0.0329976614370066	low
NC_048000.1	0.032899839607172	low
NC_048001.1	0.0328678755054617	low
NC_048002.1	0.048184289045458	low
NC_048003.1	0.0664817154392277	low
NC_048004.1	0.0986946755621957	low
NC_048005.1	0.0305069638130429	low
NC_048006.1	0.0291253628545156	low
NC_048007.1	0.0333123237909347	low
NC_048008.1	0.03003723247529	low
NC_048009.1	0.0331016159359076	low
NC_048010.1	0.0307291238701726	low
NC_048011.1	0.0291253628545156	low
NC_048012.1	0.0308176532342728	low
NC_048013.1	0.0289648555488433	low
NC_048014.1	0.0970455570590888	low
NC_048015.1	0.111451202583643	low
NC_048016.1	0.0296854868340478	low
NC_048017.1	0.0475865843802807	low
NC_048018.1	0.0831578503688093	low
NC_048019.1	0.0502452745537891	low
NC_048020.1	0.0175899003623188	low
NC_048021.1	0.0529541606807382	low
NC_048022.1	0.026023666343356	low
NC_048023.1	0.096452562457544	low
NC_048024.1	0.0656591739024588	low
NC_048025.1	0.094780003466462	low
NC_048026.1	0.039329111418959	low
NC_048027.1	0.0231410595829491	low
NC_048028.1	0.0226806650192282	low
NC_048029.1	0.0354345706525524	low
NC_048030.1	0.0602938039367788	low
NC_048031.1	0.0861262848751835	low
NC_048032.1	0.11274481342491	low
NC_048033.1	0.0863748810656518	low
NC_048034.1	0.0630909863945578	low
NC_048035.1	0.0880483382288318	low
NC_048036.1	0.0873733905579399	low
NC_048037.1	0.0127353863471898	low
NC_048038.1	0.0335502805351748	low
NC_048039.1	0.0535868721707264	low
NC_048040.1	0.0552913252331167	low
NC_048041.1	0.0132735536010561	low
NC_048042.1	0.0651234192607004	low
NC_048043.1	0.0640304795340302	low
NC_048044.1	0.0648899490579769	low
NC_048045.1	0.028328731657418	low
NC_048046.1	0.0208970828289647	low
NC_048047.1	0.0147217288501638	low
NC_048048.2	0.0176759982235605	low
NC_048049.1	0.0282993560928198	low
NC_048050.1	0.0430495273990754	low
NC_048051.1	0.0686308823529412	low
NC_048052.1	0.0595510951633401	low
NC_048053.1	0.00638274061178811	low
NC_048054.1	0.00629780094627338	low
NC_048055.1	0.0321304179566563	low
NC_048056.1	0.08535312415472	low
NC_048057.1	0.0541399817017383	low
NC_048058.1	0.0847651421508035	low
NC_048059.1	0.0538540106557981	low
NC_048060.1	0.0540543898059088	low
NC_048061.1	0.0871930963613434	low
NC_048062.1	0.0294716645956211	low
NC_048063.1	0.0993711340206185	low
NC_048064.1	0.0750530485780679	low
NC_048065.1	0.0755116883116883	low
NC_048066.1	0.0382000062472668	low
NC_048067.1	0.0286371274685817	low
NC_048068.1	0.0135733432734227	low
NC_048069.1	0.0231257369589096	low
NC_048070.1	0.0317419915929845	low
NC_048071.1	0.0936035946080879	low
NC_048072.1	0.0333483609576427	low
NC_048073.1	0.0420276025236593	low
NC_048074.1	0.0272875574169143	low
NC_048075.1	0.0271260900396727	low
NC_048076.1	0.0715917788802268	low
NC_048077.1	0.00631046069017372	low
NC_048078.1	0.0984824530127846	low
NC_048079.1	0.0795778614952846	low
NC_048080.1	0.0272042728307504	low
NC_048081.1	0.0722607982504101	low
NC_048082.1	0.0992722158558183	low
NC_048083.1	0.0532684918347743	low
NC_048084.1	0.0183451109999783	low
NC_048085.1	0.029100514491877	low
NC_048086.1	0.0345955368259745	low
NC_048087.1	0.0430028801466256	low
NC_048088.1	0.0694302521008403	low
NC_048089.1	0.0301522642747758	low
NC_048090.1	0.0466083450210379	low
NC_048091.1	0.0228432259411314	low
NC_048092.1	0.022533290623713	low
NC_048093.1	0.0296413556615074	low
NC_048094.1	0.0238829588242439	low
NC_048095.1	0.0228276243093923	low
NC_048096.1	0.0222919529283722	low
NC_048097.1	0.0296564366060269	low
NC_048098.1	0.0391681614349776	low
NC_048099.1	0.0431085679985385	low
NC_048100.1	0.0429605711461937	low
NC_048101.1	0.0255838113448056	low
NC_048102.1	0.0969347446130549	low
NC_048103.1	0.0790549244118436	low
NC_048104.1	0.106648835023908	low
NC_048105.1	0.0985537190082645	low
NC_048106.1	0.00742185533799768	low
NC_048107.1	0.125546101694915	low
NC_048108.1	0.0982521186440678	low
NC_048109.1	0.0767558139534884	low
NC_048110.1	0.031062717365066	low
NC_048111.1	0.0532924467398321	low
NC_048112.1	0.0280879120879121	low
NC_048113.1	0.0279038807566989	low
NC_048114.1	0.096412047657811	low
NC_048115.1	0.0276120778114971	low
NC_048116.1	0.0874302932348187	low
NC_048117.1	0.0615135300933815	low
NC_048118.1	0.0852922215566103	low
NC_048119.1	0.0779099144324016	low
NC_048120.1	0.0847783368401793	low
NC_048121.1	0.0238929312491354	low
NC_048122.1	0.023887974552244	low
NC_048123.1	0.0222753124433979	low
NC_048124.1	0.024017520684141	low
NC_048125.1	0.0238827786420713	low
NC_048126.1	0.0707245743166001	low
NC_048127.1	0.0237048269697357	low
NC_048128.1	0.01265527289911	low
NC_048129.1	0.0976316731285416	low
NC_048130.1	0.0947002595890245	low
NC_048131.1	0.0956747119998052	low
NC_048132.1	0.0556456688273424	low
NC_048133.1	0.105834497093306	low
NC_048134.1	0.0222477501806168	low
NC_048135.1	0.0862612216159127	low
NC_048136.1	0.093890885331591	low
NC_048137.1	0.0482485831541919	low
NC_048138.1	0.0972525773195876	low
NC_048139.1	0.0121442699383554	low
NC_048140.1	0.0284735697193822	low
NC_048141.1	0.0559960161608569	low
NC_048142.1	0.075161377084454	low
NC_048143.1	0.0682998207958294	low
NC_048144.1	0.0482097372488408	low
NC_048145.1	0.0314775360808864	low
NC_048146.1	0.0540617210036467	low
NC_048147.1	0.028974672489083	low
NC_048148.1	0.0569274570982839	low
NC_048149.1	0.0328027663205803	low
NC_048151.1	0.0131940928270042	low
NC_048152.1	0.0152518461513271	low
NC_048153.1	0.061907215640792	low
NC_048154.1	0.0508111020251094	low
NC_048155.1	0.0521827125790583	low
NC_048156.1	0.0691327433628319	low
NC_048157.1	0.0748860800344234	low
NC_048158.1	0.0760109948761742	low
NC_048159.1	0.132613244100035	low
NC_048160.1	0.065123336840151	low
NC_048161.1	0.0917857160851493	low
NC_048162.1	0.0636864062152265	low
NC_048163.1	0.0955060198300283	low
NC_048164.1	0.0795973557692308	low
NC_048165.1	0.0165929203539823	low
NC_048166.1	0.0150819202968225	low
NC_048167.1	0.0874321375739645	low
NC_048168.1	0.0921133821295401	low
NC_048169.1	0.0837741886132663	low
NC_048170.1	0.00666336854791473	low
NC_048171.1	0.0469129755195491	low
NC_048172.1	0.0737307692307692	low
NC_048173.1	0.0334896182183523	low
NC_048174.1	0.053931377492551	low
NC_048175.1	0.0965630680558634	low
NC_048176.1	0.0129883406900941	low
NC_048177.1	0.0648386890827836	low
NC_048178.1	0.0277481389578164	low
NC_048179.1	0.0449560826461595	low
NC_048180.1	0.106033052074492	low
NC_048181.1	0.0512583888876502	low
NC_048182.1	0.013725574016926	low
NC_048183.1	0.0943238332058148	low
NC_048184.1	0.062754617414248	low
NC_048185.1	0.0840954031920617	low
NC_048186.1	0.0304438517845997	low
NC_048187.1	0.0143430339359954	low
NC_048188.1	0.01452099609375	low
NC_048189.1	0.0147718503397974	low
NC_048190.1	0.0140270423600605	low
NC_048191.1	0.014768357785493	low
NC_048192.1	0.119370633758628	low
NC_048193.1	0.0161223214285714	low
NC_048194.1	0.0403702706115062	low
NC_048195.1	0.0395879788056077	low
NC_048196.1	0.0201992142545339	low
NC_048197.1	0.0486734066403331	low
NC_048198.1	0.0312123270226675	low
NC_048199.1	0.0171646217511253	low
NC_048200.1	0.0936193347501606	low
NC_048201.1	0.0932388549276875	low
NC_048202.1	0.0558309053376585	low
NC_048203.1	0.0305458513392973	low
NC_048204.1	0.0561349740778261	low
NC_048205.1	0.0334571054172359	low
NC_048206.1	0.0561349740778261	low
NC_048207.1	0.104118752229577	low
NC_048208.1	0.0694594762958348	low
NC_048209.1	0.286450120859737	medium
NC_048210.1	0.296254468085106	medium
NC_048211.1	0.422456896551724	medium
NC_048212.1	0.269052942191544	medium
NC_048213.1	0.396129769880571	medium
NC_048214.1	0.320738416084168	medium
NC_048215.1	0.393495237027905	medium
NC_048216.1	0.277710519892604	medium
NC_048217.1	0.429727812350407	medium
NC_048624.1	0.10691838704362	low
NC_048625.1	0.073433356758023	low
NC_048626.1	0.0478774992449411	low
NC_048627.1	0.0329407105007029	low
NC_048628.1	0.109638498090003	low
NC_048629.1	0.0492700023883449	low
NC_048630.1	0.103238503386255	low
NC_048631.1	0.0774358309171372	low
NC_048632.1	0.0375174125760503	low
NC_048633.1	0.112157687488813	low
NC_048634.1	0.106880362249762	low
NC_048635.1	0.111099683544304	low
NC_048636.1	0.107492550021286	low
NC_048637.1	0.00641829618979152	low
NC_048638.1	0.0387070614512342	low
NC_048639.1	0.0280252069969198	low
NC_048640.1	0.0284580212849823	low
NC_048641.1	0.11597991809916	low
NC_048642.1	0.0870699690899603	low
NC_048643.1	0.0733136448967493	low
NC_048644.1	0.105763626428669	low
NC_048645.1	0.0203344106752404	low
NC_048646.1	0.0191563143691138	low
NC_048647.1	0.0180315383405265	low
NC_048648.1	0.0722711222349997	low
NC_048649.1	0.0534006995300033	low
NC_048650.1	0.00470727762324147	low
NC_048651.1	0.0196475409836066	low
NC_048652.1	0.0188506936009717	low
NC_048653.1	0.0419130469089044	low
NC_048654.1	0.0415957766147662	low
NC_048655.1	0.0726784100715772	low
NC_048656.1	0.0183271365883765	low
NC_048657.1	0.103891442228146	low
NC_048658.1	0.133536020731356	low
NC_048659.1	0.0418694102740088	low
NC_048660.1	0.0136940830769655	low
NC_048661.1	0.119637906647808	low
NC_048662.1	0.0489592295345104	low
NC_048663.1	0.0484253312442004	low
NC_048664.1	0.0173551377521113	low
NC_048665.1	0.0537502679856666	low
NC_048666.1	0.0729748115961708	low
NC_048667.1	0.065994128673025	low
NC_048668.1	0.00683825015850014	low
NC_048669.1	0.0576956076322192	low
NC_048670.1	0.0479972588832487	low
NC_048671.1	0.0328987214902095	low
NC_048672.1	0.109849612827727	low
NC_048673.1	0.0163294364782172	low
NC_048674.1	0.015769093659792	low
NC_048675.1	0.0481919956488238	low
NC_048676.1	0.0471435600710739	low
NC_048677.1	0.0178216888717433	low
NC_048678.1	0.008985337972167	low
NC_048679.1	0.00906455521664647	low
NC_048680.1	0.0850945323090827	low
NC_048681.1	0.115786499377852	low
NC_048682.1	0.0164794489534094	low
NC_048683.1	0.0718541070082894	low
NC_048684.1	0.0138622542624002	low
NC_048685.1	0.0138757553622418	low
NC_048686.1	0.0134724693018614	low
NC_048687.1	0.0307002509410289	low
NC_048688.1	0.0669368114473851	low
NC_048689.1	0.0631935436211864	low
NC_048690.1	0.0656871487448483	low
NC_048691.1	0.069075237592397	low
NC_048692.1	0.062517740562021	low
NC_048693.1	0.0659786565438182	low
NC_048694.1	0.0126555714319177	low
NC_048695.1	0.130435112093464	low
NC_048696.1	0.0303717492630937	low
NC_048697.1	0.0641992389345083	low
NC_048698.1	0.0564981348637016	low
NC_048699.1	0.0486992662077313	low
NC_048700.1	0.100356492351959	low
NC_048701.1	0.0187857125370284	low
NC_048702.1	0.0299579546078019	low
NC_048703.1	0.0597288268815091	low
NC_048704.1	0.0429128159014347	low
NC_048705.1	0.049206920439195	low
NC_048706.1	0.00684082977478161	low
NC_048707.1	0.114039418740605	low
NC_048708.1	0.0691234430747538	low
NC_048709.1	0.0126926634660897	low
NC_048710.1	0.104264205590291	low
NC_048711.1	0.0987282326787699	low
NC_048712.1	0.0423824425076131	low
NC_048713.1	0.105154089154089	low
NC_048714.1	0.0679665630941891	low
NC_048715.1	0.0648286688415217	low
NC_048716.1	0.0675602814451735	low
NC_048717.1	0.068338720103426	low
NC_048718.1	0.0681228001868868	low
NC_048719.1	0.0292137187216646	low
NC_048720.1	0.0288033386217838	low
NC_048721.1	0.0394731936124763	low
NC_048722.1	0.0352675197545994	low
NC_048723.1	0.040085626337325	low
NC_048724.1	0.0394702332668734	low
NC_048725.1	0.0559257716341602	low
NC_048726.1	0.0213530286817862	low
NC_048727.1	0.0722714959983583	low
NC_048728.1	0.0284970584815719	low
NC_048729.1	0.0493882192912979	low
NC_048730.1	0.037088	low
NC_048731.1	0.03209182303794	low
NC_048732.1	0.048660858807155	low
NC_048733.1	0.0107397059093496	low
NC_048734.1	0.0312213608957795	low
NC_048735.1	0.0384194060962274	low
NC_048736.1	0.0299415613746722	low
NC_048737.1	0.11380955772206	low
NC_048738.1	0.125015594113771	low
NC_048739.1	0.0448394735504853	low
NC_048740.1	0.0447912291537986	low
NC_048741.1	0.0181465199446002	low
NC_048742.1	0.0297382614658168	low
NC_048743.1	0.0758527059831501	low
NC_048744.1	0.0483018890827707	low
NC_048745.1	0.048657143721817	low
NC_048746.1	0.115001686605217	low
NC_048747.1	0.0256909786096698	low
NC_048748.1	0.0297556693306693	low
NC_048749.1	0.0485906539572885	low
NC_048750.1	0.047699525618245	low
NC_048751.1	0.013146914736983	low
NC_048752.1	0.00678521276439806	low
NC_048753.1	0.01346011816839	low
NC_048754.1	0.00788650737877723	low
NC_048755.1	0.016343114686417	low
NC_048756.1	0.00602412391384414	low
NC_048757.1	0.00609751031636864	low
NC_048758.1	0.0675065629325569	low
NC_048759.1	0.0276841491671646	low
NC_048760.1	0.0321524368863955	low
NC_048761.1	0.0105107444712468	low
NC_048762.1	0.0591904228058937	low
NC_048763.1	0.0525736298104428	low
NC_048764.1	0.0457297266983213	low
NC_048765.1	0.0134101669143311	low
NC_048766.1	0.0422250450090018	low
NC_048767.1	0.0509799939921899	low
NC_048768.1	0.105822766551711	low
NC_048769.1	0.00994018525898034	low
NC_048770.1	0.0105465817607621	low
NC_048771.1	0.00883625351503353	low
NC_048772.1	0.0098608775416603	low
NC_048773.1	0.0138114560559685	low
NC_048774.1	0.0140191932143209	low
NC_048775.1	0.0145922922141919	low
NC_048776.1	0.0145059190921337	low
NC_048777.1	0.0096501520433138	low
NC_048778.1	0.0104676814471652	low
NC_048779.1	0.042686109559469	low
NC_048780.1	0.023128412493716	low
NC_048781.1	0.0327648805026975	low
NC_048782.1	0.0272611337414378	low
NC_048783.1	0.128357236995116	low
NC_048784.1	0.0621944220700765	low
NC_048785.1	0.0314516129032258	low
NC_048786.1	0.0330247765930793	low
NC_048787.1	0.0232445415831099	low
NC_048788.1	0.0506267588249815	low
NC_048789.1	0.0248822293796387	low
NC_048790.1	0.0226013495749715	low
NC_048791.1	0.0234988209686196	low
NC_048792.1	0.00739556022823099	low
NC_048793.1	0.0478556133926665	low
NC_048794.1	0.0329649807576559	low
NC_048795.1	0.0333224702623432	low
NC_048796.1	0.0265025694292587	low
NC_048797.1	0.0167846122426245	low
NC_048798.1	0.0186719080056013	low
NC_048799.1	0.0522923235681935	low
NC_048800.1	0.0275087933667903	low
NC_048801.1	0.0103975472851559	low
NC_048802.1	0.0164304332820883	low
NC_048803.1	0.0344938754869643	low
NC_048804.1	0.0163692149961553	low
NC_048805.1	0.0495255600726581	low
NC_048806.1	0.0486071243720505	low
NC_048807.1	0.0146717983179587	low
NC_048808.1	0.031289871126361	low
NC_048809.1	0.028225870975597	low
NC_048810.1	0.0473540718835305	low
NC_048811.1	0.0310893260238633	low
NC_048812.1	0.0262855499004204	low
NC_048813.1	0.0259847216408539	low
NC_048814.1	0.0263236252635925	low
NC_048815.1	0.0264515670148922	low
NC_048816.1	0.0485743382859392	low
NC_048817.1	0.047678688030539	low
NC_048818.1	0.0337131351251841	low
NC_048819.1	0.0313309681787407	low
NC_048820.1	0.127256908429445	low
NC_048821.1	0.0348131944473683	low
NC_048822.1	0.0471784067155513	low
NC_048823.1	0.0472933644905311	low
NC_048824.1	0.0329088316698817	low
NC_048825.1	0.0484036774545274	low
NC_048826.1	0.0261915340033747	low
NC_048827.1	0.0127190241598056	low
NC_048828.1	0.0144238118273068	low
NC_048829.1	0.0230206900520848	low
NC_048830.1	0.0230472184610066	low
NC_048831.1	0.027796150205112	low
NC_048832.1	0.026873923895879	low
NC_048833.1	0.0270763083070775	low
NC_048834.1	0.0445555786844296	low
NC_048835.1	0.0276218250235183	low
NC_048836.1	0.0276370457209848	low
NC_048837.1	0.0160343135982558	low
NC_048838.1	0.0160451416846316	low
NC_048839.1	0.027718886033461	low
NC_048840.1	0.0276608572774376	low
NC_048841.1	0.0156929759939032	low
NC_048842.1	0.0274539504441328	low
NC_048843.1	0.0312795619357703	low
NC_048844.1	0.0286365409622887	low
NC_048845.1	0.0540031098825156	low
NC_048847.1	0.0127405886157827	low
NC_048848.1	0.0211374767015875	low
NC_048849.1	0.0143871681415929	low
NC_048850.1	0.0445044421982231	low
NC_048851.1	0.128774089949625	low
NC_048852.1	0.0295842366528214	low
NC_048853.1	0.0312837332555786	low
NC_048854.1	0.0133408615181227	low
NC_048855.1	0.0307897864847017	low
NC_048856.1	0.0304551148924767	low
NC_048857.1	0.0276826834104428	low
NC_048858.1	0.0344479205795546	low
NC_048859.1	0.0342986401396899	low
NC_048860.1	0.0103362884601058	low
NC_048861.1	0.0176767500826811	low
NC_048862.1	0.0410752874059988	low
NC_048863.1	0.055423032936871	low
NC_048864.1	0.0542639149468418	low
NC_048865.1	0.0332855666898292	low
NC_048866.1	0.0297647413250075	low
NC_048867.1	0.0315329588048973	low
NC_048868.1	0.0307300055354177	low
NC_048869.1	0.0328806068660417	low
NC_048870.1	0.0296370991402687	low
NC_048871.1	0.0286599473141679	low
NC_048872.1	0.0301768821399451	low
NC_048873.1	0.0187914325452017	low
NC_048874.1	0.206749447635882	medium
NC_048875.1	0.0647023753228329	low
NC_048876.1	0.0515080632589077	low
NC_048877.1	0.0107171117886926	low
NC_048878.1	0.0196674322952834	low
NC_048892.1	0.0108281651114462	low
NC_049200.1	0.318407364787112	medium
NC_049340.1	0.00503923357664234	low
NC_049341.1	0.0902832275437584	low
NC_049342.1	0.054920927027234	low
NC_049343.1	0.0809875609091735	low
NC_049344.1	0.0462157890535614	low
NC_049345.1	0.0667385949882202	low
NC_049346.1	0.0987378214050253	low
NC_049347.1	0.0877188498402556	low
NC_049348.1	0.0855526349990253	low
NC_049349.1	0.0841545492716644	low
NC_049350.1	0.130885244475378	low
NC_049351.1	0.0801334875537599	low
NC_049352.1	0.0670316168414462	low
NC_049353.1	0.0819804290065453	low
NC_049354.1	0.0827310663515468	low
NC_049355.1	0.0817221469515373	low
NC_049356.1	0.074419076047343	low
NC_049357.1	0.0917318266381865	low
NC_049358.1	0.0771924312745448	low
NC_049359.1	0.0817322712259569	low
NC_049360.1	0.0815286952598846	low
NC_049361.1	0.0812383182066002	low
NC_049362.1	0.0725505657370518	low
NC_049363.1	0.0683287548997737	low
NC_049364.1	0.0799502143197333	low
NC_049365.1	0.0747431741951663	low
NC_049366.1	0.0784150544323484	low
NC_049367.1	0.0781234583204214	low
NC_049368.1	0.0771386084082981	low
NC_049369.1	0.0811285581202774	low
NC_049370.1	0.0783755478815248	low
NC_049371.1	0.0657476133183376	low
NC_049372.1	0.0517614552659823	low
NC_049373.1	0.0778110047110263	low
NC_049374.1	0.0817102460408113	low
NC_049375.1	0.0822577169382984	low
NC_049376.1	0.0871168626420548	low
NC_049377.1	0.0715841346153846	low
NC_049378.1	0.0200603970582632	low
NC_049379.1	0.0475565551218888	low
NC_049380.1	0.130594414663669	low
NC_049381.1	0.0867682976142337	low
NC_049382.1	0.0310670345352488	low
NC_049383.1	0.00555995227340521	low
NC_049384.1	0.0289468855354988	low
NC_049385.1	0.0786022589496522	low
NC_049386.1	0.0756548894740065	low
NC_049387.1	0.0764700168130021	low
NC_049388.1	0.0764715396578538	low
NC_049389.1	0.0791426368542791	low
NC_049390.1	0.0723279651729177	low
NC_049391.1	0.0759881401617251	low
NC_049392.1	0.0418352224086566	low
NC_049393.1	0.0311530542210021	low
NC_049394.1	0.0309415074207004	low
NC_049395.1	0.0311662961025373	low
NC_049396.1	0.0309753807836	low
NC_049397.1	0.0762728682170543	low
NC_049398.1	0.0803002680965147	low
NC_049399.1	0.0781422979507253	low
NC_049400.1	0.087423924618413	low
NC_049401.1	0.0920369257191928	low
NC_049402.1	0.0672617228418264	low
NC_049403.1	0.0747236004795721	low
NC_049404.1	0.0860366358403932	low
NC_049405.1	0.0778096144985409	low
NC_049406.1	0.0829578867971967	low
NC_049407.1	0.0890361726954492	low
NC_049408.1	0.0865316308763784	low
NC_049409.1	0.0835118401656055	low
NC_049410.1	0.0907235190372445	low
NC_049411.1	0.0762256209234328	low
NC_049412.1	0.0828806652278786	low
NC_049413.1	0.0778775677335699	low
NC_049414.1	0.0922406787229292	low
NC_049415.1	0.0873795698924731	low
NC_049416.1	0.0805465896571295	low
NC_049417.1	0.0826768482690135	low
NC_049418.1	0.0801878491620112	low
NC_049419.1	0.0780226854095977	low
NC_049420.1	0.0815850390770376	low
NC_049421.1	0.0812797964136443	low
NC_049422.1	0.0793831701769999	low
NC_049423.1	0.077567908789333	low
NC_049424.1	0.0823063444308526	low
NC_049425.1	0.0914214456391876	low
NC_049426.1	0.0935258708494602	low
NC_049427.1	0.0305743228336033	low
NC_049428.1	0.0300323215811569	low
NC_049429.1	0.0644711051347802	low
NC_049430.1	0.0484870848708487	low
NC_049431.1	0.0481007046465067	low
NC_049432.1	0.063506448904831	low
NC_049433.1	0.0306702161967333	low
NC_049434.1	0.0774844512663085	low
NC_049435.1	0.146061493136927	low
NC_049436.1	0.0666043298142456	low
NC_049437.1	0.0313418251991873	low
NC_049438.1	0.0148840488025305	low
NC_049439.1	0.0307083676965045	low
NC_049440.1	0.031330331823966	low
NC_049441.1	0.0157024855907781	low
NC_049442.1	0.0384585468882005	low
NC_049443.1	0.0311696941988577	low
NC_049444.1	0.129954948301329	low
NC_049445.1	0.0175722820304001	low
NC_049446.1	0.0782083436494182	low
NC_049447.1	0.0800665519219736	low
NC_049448.1	0.051949220523687	low
NC_049449.1	0.12952201739511	low
NC_049450.1	0.0386312822921559	low
NC_049451.1	0.0586356287162063	low
NC_049452.1	0.0733017150640827	low
NC_049453.1	0.0535489177710689	low
NC_049454.1	0.0643375395253997	low
NC_049455.1	0.0320449245693049	low
NC_049456.2	0.0609762366059072	low
NC_049457.1	0.0727972313426214	low
NC_049458.1	0.0308395755106218	low
NC_049459.1	0.078419400443402	low
NC_049460.1	0.0310045086858507	low
NC_049461.1	0.0773874473833009	low
NC_049462.1	0.0304573192765356	low
NC_049463.1	0.0611382363357337	low
NC_049464.1	0.0214972515174846	low
NC_049465.1	0.0287401506192818	low
NC_049466.2	0.0405685578519494	low
NC_049467.1	0.128418574379581	low
NC_049468.1	0.0520008664487417	low
NC_049469.1	0.0501286566807108	low
NC_049470.1	0.0163264552706177	low
NC_049471.1	0.0487224920741107	low
NC_049472.1	0.0300295904723406	low
NC_049473.1	0.0386701158301158	low
NC_049474.1	0.0835572484952709	low
NC_049475.1	0.0920841315678265	low
NC_049476.1	0.0762299293513166	low
NC_049477.1	0.0465843254261322	low
NC_049478.1	0.00894543642554605	low
NC_049479.1	0.0156904638710066	low
NC_049480.1	0.0870424234561495	low
NC_049481.1	0.0824849811020489	low
NC_049482.1	0.0995936618189711	low
NC_049483.1	0.0808172804532578	low
NC_049484.1	0.091678965021562	low
NC_049485.1	0.0822804642758705	low
NC_049486.1	0.0840773006134969	low
NC_049487.1	0.0644452130325815	low
NC_049488.1	0.0904358984482963	low
NC_049489.1	0.0415762441899191	low
NC_049490.1	0.0148505668155273	low
NC_049491.1	0.0150712005147318	low
NC_049492.1	0.014786150712831	low
NC_049493.1	0.0149393282511156	low
NC_049494.1	0.0148711296819576	low
NC_049495.1	0.0306503381049675	low
NC_049496.1	0.0305256400573975	low
NC_049497.1	0.0302386533665835	low
NC_049498.1	0.0269579177659095	low
NC_049499.1	0.0343188992593317	low
NC_049500.1	0.0339264240945144	low
NC_049501.1	0.0321500513194054	low
NC_049502.1	0.0315258822775892	low
NC_049503.1	0.0314156159718369	low
NC_049504.1	0.0308436033423633	low
NC_049505.1	0.0311685410334347	low
NC_049506.1	0.0306533527144031	low
NC_049507.1	0.0307329284792801	low
NC_049508.1	0.0304498265547232	low
NC_049509.1	0.0306345695814903	low
NC_049510.1	0.0695174702682769	low
NC_049511.1	0.0147817847639756	low
NC_049512.1	0.0317165164850974	low
NC_049805.1	0.0600539000217271	low
NC_049806.1	0.0631033508942875	low
NC_049807.1	0.061764785509395	low
NC_049808.1	0.0661857742319847	low
NC_049809.1	0.0648526007844146	low
NC_049810.1	0.0708834281997073	low
NC_049811.1	0.071539533970415	low
NC_049812.1	0.0703299516908212	low
NC_049813.1	0.0751992582374092	low
NC_049814.1	0.0546993481698615	low
NC_049815.1	0.0555344036697248	low
NC_049816.1	0.05556218817867	low
NC_049817.1	0.0578325955106578	low
NC_049818.1	0.055073856702888	low
NC_049819.1	0.0586493731766932	low
NC_049820.1	0.0476545300592718	low
NC_049821.1	0.0634449929478138	low
NC_049822.1	0.0627298556214848	low
NC_049823.1	0.0636750308999235	low
NC_049824.1	0.064341241199787	low
NC_049825.1	0.0618944881889764	low
NC_049826.1	0.0590538113119895	low
NC_049827.1	0.0596402627360519	low
NC_049828.1	0.0663063378108736	low
NC_049829.1	0.0696313759108444	low
NC_049830.1	0.0661782517382705	low
NC_049831.1	0.0673657993599555	low
NC_049832.1	0.0681700486365811	low
NC_049833.1	0.0651839370575592	low
NC_049834.1	0.060508001361934	low
NC_049835.1	0.0598591425107462	low
NC_049836.1	0.0621955639287587	low
NC_049837.1	0.0624427578215527	low
NC_049838.1	0.06113769751693	low
NC_049839.1	0.066688242670329	low
NC_049840.1	0.0644432226434569	low
NC_049841.1	0.0648924601982577	low
NC_049842.1	0.0681487752453565	low
NC_049843.1	0.0861511884211924	low
NC_049844.1	0.0689887223279343	low
NC_049845.1	0.0639544434787881	low
NC_049846.1	0.0649486390049954	low
NC_049847.1	0.0671733512300665	low
NC_049848.1	0.0641745359686967	low
NC_049849.1	0.00798067117973545	low
NC_049850.1	0.0079200068250327	low
NC_049851.1	0.00795263332229215	low
NC_049852.1	0.0629126890382046	low
NC_049853.1	0.0614478653036681	low
NC_049854.1	0.0714324595330182	low
NC_049855.1	0.0653868886479064	low
NC_049856.1	0.0600431217985844	low
NC_049857.1	0.0743407330336604	low
NC_049900.1	0.104272073055735	low
NC_049917.1	0.127967942171443	low
NC_049918.1	0.133742099322799	low
NC_049919.1	0.13355491845884	low
NC_049920.1	0.140860615716709	low
NC_049921.1	0.143938080983142	low
NC_049922.1	0.134054471363535	low
NC_049923.1	0.14936984206033	low
NC_049924.1	0.129632357473035	low
NC_049925.1	0.13789170185125	low
NC_049926.1	0.0860043490078826	low
NC_049927.1	0.0492967905643532	low
NC_049928.1	0.0543323974082073	low
NC_049929.1	0.059529969133587	low
NC_049930.1	0.071238395048554	low
NC_049931.1	0.070135789361928	low
NC_049932.1	0.127856172770789	low
NC_049933.1	0.126657697397442	low
NC_049934.1	0.12259507925495	low
NC_049935.1	0.127131639722864	low
NC_049936.1	0.126758941266543	low
NC_049937.1	0.127712021136063	low
NC_049938.1	0.127587437942768	low
NC_049939.1	0.123551280688702	low
NC_049940.1	0.124912082541406	low
NC_049941.1	0.0553774817405617	low
NC_049942.1	0.0557956571908109	low
NC_049943.1	0.0573910354946898	low
NC_049944.1	0.0610674445231994	low
NC_049945.1	0.0560078825908832	low
NC_049946.1	0.0625756996420436	low
NC_049947.1	0.0670517953878766	low
NC_049948.1	0.0620013565814148	low
NC_049949.1	0.0710076898361358	low
NC_049950.1	0.066705150362945	low
NC_049951.1	0.0809883485429722	low
NC_049952.1	0.0679817484568218	low
NC_049953.1	0.072306771980349	low
NC_049954.1	0.0647584956090111	low
NC_049955.1	0.0747942273924495	low
NC_049959.1	0.0820670530436785	low
NC_049960.1	0.0499656889872717	low
NC_049961.1	0.0514608150470219	low
NC_049962.1	0.0792328162905242	low
NC_049963.1	0.0861140939597315	low
NC_049964.1	0.081119373776908	low
NC_049965.1	0.132573462444386	low
NC_049966.1	0.0751973407977607	low
NC_049967.1	0.057878587196468	low
NC_049968.1	0.0603164244792655	low
NC_049969.1	0.0594070351758794	low
NC_049970.1	0.0526582681870239	low
NC_049971.1	0.0550278890934691	low
NC_049972.1	0.0532143460807099	low
NC_049973.1	0.074419168591224	low
NC_049974.1	0.116049217207658	low
NC_049975.1	0.131874965993797	low
NC_049976.1	0.130213565829467	low
NC_049977.1	0.0130890444979012	low
NC_049978.1	0.0101349947455337	low
NC_050143.1	0.0524570835939815	low
NC_050144.1	0.0481363284040306	low
NC_050145.1	0.0490520181834823	low
NC_050146.1	0.0482595498941017	low
NC_050147.1	0.0488598051157125	low
NC_050148.1	0.0481919978396868	low
NC_050149.1	0.0483901210594982	low
NC_050150.1	0.0479004130474397	low
NC_050151.1	0.0478233350931443	low
NC_050152.1	0.0658342710997442	low
NC_050153.1	0.0829003616905316	low
NC_050154.1	0.0298765234370715	low
NC_050697.1	0.284191899331498	medium
NC_050698.1	0.306171701112878	medium
NC_051580.1	0.0438357732003282	low
NC_051581.1	0.0492763202581083	low
NC_051582.1	0.0565821919722719	low
NC_051583.1	0.0501195858772031	low
NC_051584.1	0.049302400270453	low
NC_051585.1	0.049666394339283	low
NC_051586.1	0.0575033263230182	low
NC_051587.1	0.0808808450341363	low
NC_051588.1	0.0436290749627668	low
NC_051589.1	0.0762363367799114	low
NC_051590.1	0.0625404751354852	low
NC_051591.1	0.0633781983216304	low
NC_051592.1	0.0779447364084159	low
NC_051593.1	0.0673571463474224	low
NC_051594.1	0.0680480843903702	low
NC_051595.1	0.0684191598277403	low
NC_051596.1	0.063072140175219	low
NC_051597.1	0.065313899239127	low
NC_051598.1	0.0629692519346518	low
NC_051599.1	0.0449252058554437	low
NC_051600.1	0.0473222869628551	low
NC_051601.1	0.0442695081314965	low
NC_051602.1	0.047142828862714	low
NC_051603.1	0.0452638831992397	low
NC_051604.1	0.0641451449818976	low
NC_051605.1	0.0517242592711614	low
NC_051606.1	0.0449930538689464	low
NC_051607.1	0.0441642043056142	low
NC_051608.1	0.0454650650780289	low
NC_051609.1	0.0519003632254419	low
NC_051610.1	0.0642639573483553	low
NC_051611.1	0.0639951858206593	low
NC_051612.1	0.0676287652978925	low
NC_051613.1	0.0739173975442513	low
NC_051614.1	0.0639560445059803	low
NC_051615.1	0.0635692134757166	low
NC_051616.1	0.060006420175814	low
NC_051617.1	0.0438405432838707	low
NC_051618.1	0.0521504687857306	low
NC_051619.1	0.0438329070622462	low
NC_051620.1	0.0541407096202449	low
NC_051621.1	0.0635070914320869	low
NC_051622.1	0.046116197126446	low
NC_051623.1	0.0450888324873096	low
NC_051624.1	0.0453257990464418	low
NC_051625.1	0.0620615192903638	low
NC_051626.1	0.0621083716071695	low
NC_051627.1	0.0410327397304547	low
NC_051628.1	0.0595905891682913	low
NC_051629.1	0.0452979643684075	low
NC_051630.1	0.0545102621920108	low
NC_051631.1	0.0640613483633211	low
NC_051633.1	0.0598062797725759	low
NC_051634.1	0.0609250913625578	low
NC_051635.1	0.0633800489596083	low
NC_051636.1	0.0595837164590822	low
NC_051637.1	0.0619087376706187	low
NC_051638.1	0.0575830138602182	low
NC_051639.1	0.0613446245998141	low
NC_051641.1	0.0646596690134406	low
NC_051642.1	0.0649117396582652	low
NC_051647.1	0.0609329549976642	low
NC_051648.1	0.0572442247553717	low
NC_051649.1	0.0593266092436255	low
NC_051650.1	0.0610608552631579	low
NC_051651.1	0.0579634049871023	low
NC_051652.1	0.0606697824551965	low
NC_051653.1	0.0626637243432947	low
NC_051654.1	0.0597690490770711	low
NC_051656.1	0.05816915720263	low
NC_051657.1	0.0588052810845446	low
NC_051658.1	0.0603413334250249	low
NC_051661.1	0.0606916575931975	low
NC_051662.1	0.0638581875068214	low
NC_051663.1	0.0601900128129653	low
NC_051664.1	0.061331067207316	low
NC_051665.1	0.0605812943760535	low
NC_051668.1	0.0641446521605884	low
NC_051669.1	0.063295003561616	low
NC_051672.1	0.0583906961289251	low
NC_051675.1	0.066308549134909	low
NC_051676.1	0.0599849747023049	low
NC_051678.1	0.0610033719596734	low
NC_051679.1	0.0613483242470283	low
NC_051680.1	0.0598615813757653	low
NC_051681.1	0.0613086062609774	low
NC_051682.1	0.0651262050187652	low
NC_051683.1	0.0626733900113585	low
NC_051684.1	0.0609356678787461	low
NC_051685.1	0.0582063170682324	low
NC_051687.1	0.0588692570364238	low
NC_051690.1	0.0647387935906083	low
NC_051691.1	0.0614387422641314	low
NC_051693.1	0.0618535663675012	low
NC_051694.1	0.0626726589704445	low
NC_051695.1	0.0608715208351765	low
NC_051696.1	0.0617386904231626	low
NC_051699.1	0.0626857123376402	low
NC_051700.1	0.0595625446747677	low
NC_051702.1	0.0612055641421947	low
NC_051703.1	0.0611681674373327	low
NC_051704.1	0.064579764315008	low
NC_051705.1	0.0612161412929772	low
NC_051706.1	0.058315838092039	low
NC_051710.1	0.0600200668896321	low
NC_051711.1	0.0631141652462546	low
NC_051713.1	0.0607938529976747	low
NC_051714.1	0.0604785338537248	low
NC_051716.1	0.062354177427111	low
NC_051717.1	0.0626455891255297	low
NC_051718.1	0.059696004602914	low
NC_051719.1	0.0605165847665848	low
NC_051720.1	0.0602776907315897	low
NC_051721.1	0.0460094784153105	low
NC_051722.1	0.0615316259553946	low
NC_051723.1	0.0658690845404459	low
NC_051724.1	0.0657421302909216	low
NC_051725.1	0.0768130311614731	low
NC_051726.1	0.0791057203925444	low
NC_051727.1	0.0757393541188868	low
NC_051728.1	0.0763641227476785	low
NC_051729.1	0.0741233825776872	low
NC_051730.1	0.0790773608814244	low
NC_051731.1	0.078296381959359	low
NC_051732.1	0.077557875931744	low
NC_051733.1	0.0807454106587055	low
NC_051734.1	0.0820927631012822	low
NC_051735.1	0.08353765323993	low
NC_051736.1	0.0807484165026106	low
NC_051737.1	0.0791755019742922	low
NC_051738.1	0.0754971734602797	low
NC_051739.1	0.0656861204046483	low
NC_051740.1	0.07601808946354	low
NC_052230.1	0.118000297441999	low
NC_052231.1	0.595384615384615	medium
NC_052650.1	0.0308292464526794	low
NC_052652.1	0.01946929073067	low
NC_052653.1	0.0221687290142202	low
NC_052654.1	0.02013568843088	low
NC_052655.1	0.0195159480031835	low
NC_052656.1	0.0204097632838919	low
NC_052657.1	0.0196492033873977	low
NC_052658.1	0.0201565531898042	low
NC_052659.1	0.0210412971213396	low
NC_052660.1	0.0202757039468875	low
NC_052661.1	0.0202120346876718	low
NC_052662.1	0.0201173529450669	low
NC_052663.1	0.019581346224154	low
NC_052680.1	0.687155408205553	high
NC_052681.1	0.568699170124481	medium
NC_052682.1	0.817787447698745	high
NC_052683.1	0.667139240506329	high
NC_052684.1	0.651734200743495	high
NC_052685.1	0.2883	medium
NC_052686.1	0.488072062084257	medium
NC_052925.1	0.714532117695814	high
NC_052926.1	0.575897713097713	medium
NC_052927.1	0.72620347826087	high
NC_052928.1	0.715970149253731	high
NC_052929.1	0.479184239733629	medium
NC_052930.1	0.32440157480315	medium
NC_052931.1	0.806739840804357	high
NC_052932.1	0.0345914065199862	low
NC_052933.1	0.0337725625539258	low
NC_052934.1	0.0338847609219126	low
NC_052935.1	0.0337041202800413	low
NC_052936.1	0.0348914305824389	low
NC_052937.1	0.0349991353968528	low
NC_052938.1	0.0339728155339806	low
NC_052939.1	0.0335989684813754	low
NC_052940.1	0.0349458483754513	low
NC_052941.1	0.0337613629866789	low
NC_052964.1	0.0297608275087369	low
NC_052965.1	0.0436175321147544	low
NC_052966.1	0.0458873993751756	low
NC_052967.1	0.0423908629441624	low
NC_052968.1	0.0219942016500447	low
NC_052969.1	0.0769054120100355	low
NC_052970.1	0.0899324998731201	low
NC_052971.1	0.0892710205041227	low
NC_052972.1	0.089235056149598	low
NC_052973.1	0.0770675416133163	low
NC_052974.1	0.0377240330145069	low
NC_052975.1	0.019126175347252	low
NC_052976.1	0.0254256421695636	low
NC_052977.1	0.0259360348292029	low
NC_052978.1	0.0441146263487412	low
NC_052979.1	0.0487853334893126	low
NC_052980.1	0.0730656251057923	low
NC_052981.1	0.07300383912867	low
NC_052983.1	0.07040036900369	low
NC_052984.1	0.0332148585485855	low
NC_052985.1	0.0326097743626477	low
NC_052986.1	0.0329946238310906	low
NC_052987.1	0.0479048535819232	low
NC_052988.1	0.048007818978794	low
NC_052989.1	0.0393025949203058	low
NC_052991.1	0.0782164397155301	low
NC_052999.1	0.0702817432740991	low
NC_053000.1	0.0715865593373192	low
NC_053008.1	0.0485423026602704	low
NC_053009.1	0.0665389694863899	low
NC_053010.1	0.0671032597990939	low
NC_053011.1	0.0251793641176095	low
NC_053012.1	0.0250065811070641	low
NC_053013.1	0.0221223096565741	low
NC_053014.1	0.0258087587318646	low
NC_053015.1	0.0222161234698581	low
NC_053172.1	0.0499628205621131	low
NC_053173.1	0.0844212966696234	low
NC_053174.1	0.0822271005169896	low
NC_053209.1	0.0761564927631041	low
NC_053210.1	0.0915440679198633	low
NC_053211.1	0.0914666571136864	low
NC_053234.1	0.070299760233212	low
NC_053235.1	0.0697457198844885	low
NC_053236.1	0.0710949329618666	low
NC_053237.1	0.0704097993223873	low
NC_053238.1	0.0706053382516704	low
NC_053239.1	0.0704003350083752	low
NC_053240.1	0.0706740655428751	low
NC_053241.1	0.0712498955577218	low
NC_053242.1	0.0837720186272525	low
NC_053243.1	0.0708785942492013	low
NC_053244.1	0.0815516473954586	low
NC_053245.1	0.0843950361057272	low
NC_053246.1	0.0356681303833812	low
NC_053247.1	0.059351411892479	low
NC_053248.1	0.0560278998350185	low
NC_053249.1	0.0562879114420063	low
NC_053503.1	0.0840933285218097	low
NC_053504.1	0.071590876617363	low
NC_053505.1	0.0687025435425567	low
NC_053506.1	0.0587960848921983	low
NC_053507.1	0.066774311640768	low
NC_053508.1	0.0631399855860578	low
NC_053509.1	0.0575738353279573	low
NC_053510.1	0.0458444352621005	low
NC_053511.1	0.0413178970167341	low
NC_053512.1	0.0306761115768832	low
NC_053513.1	0.0697641346568839	low
NC_053514.1	0.0696267269530269	low
NC_053515.1	0.0686832497064161	low
NC_053516.1	0.070192517849337	low
NC_054003.1	0.284758253461129	medium
NC_054004.1	0.306698853349427	medium
NC_054015.1	0.279077399044724	medium
NC_054146.1	0.0242403314917127	low
NC_054147.1	0.0340531659285782	low
NC_054148.1	0.030292058480335	low
NC_054149.1	0.0395073694728953	low
NC_054392.1	0.060343139436557	low
NC_054393.1	0.0384232827301914	low
NC_054418.1	0.0579290541319741	low
NC_054419.1	0.0624169741697417	low
NC_054420.1	0.0568539016067434	low
NC_054421.1	0.0557984855720035	low
NC_054422.1	0.0572025244355335	low
NC_054423.1	0.0618671651033186	low
NC_054424.1	0.0603837594261541	low
NC_054425.1	0.0556538883555068	low
NC_054426.1	0.059339312067204	low
NC_054427.1	0.0570256776034237	low
NC_054428.1	0.0598195221843003	low
NC_054429.1	0.0563145197997269	low
NC_054430.1	0.0612314709236032	low
NC_054431.1	0.0339069447627779	low
NC_054432.1	0.0240208897046302	low
NC_054433.1	0.0263041022422548	low
NC_054434.1	0.0334422453506228	low
NC_054435.1	0.0382174396773521	low
NC_054436.1	0.0420228311561753	low
NC_054437.1	0.051720356961675	low
NC_054438.1	0.0751338856226617	low
NC_054439.1	0.0855658339438917	low
NC_054440.1	0.0986836916035738	low
NC_054441.1	0.0960169691256187	low
NC_054442.1	0.0927846570224181	low
NC_054443.1	0.0823580603229857	low
NC_054444.1	0.0767440488164688	low
NC_054445.1	0.0780862357109432	low
NC_054446.1	0.0782074758878172	low
NC_054447.1	0.0861607867624102	low
NC_054448.1	0.0767696191779529	low
NC_054449.1	0.075468258670191	low
NC_054450.1	0.074707328626531	low
NC_054451.1	0.0775160045727351	low
NC_054452.1	0.0755841841979031	low
NC_054453.1	0.0779717662043589	low
NC_054454.1	0.0805076392311483	low
NC_054455.1	0.0746239565659993	low
NC_054456.1	0.0788228596346722	low
NC_054458.1	0.0571989176317783	low
NC_054459.1	0.0383514611960519	low
NC_054460.1	0.0329643857021941	low
NC_054461.1	0.0320395722150737	low
NC_054462.1	0.0268613073415005	low
NC_054463.1	0.0271710913120166	low
NC_054464.1	0.0352347958084419	low
NC_054465.1	0.0406815626951634	low
NC_054466.1	0.0417429524959171	low
NC_054636.1	0.0522261161579197	low
NC_054637.1	0.0605630645057972	low
NC_054638.1	0.0645652173913044	low
NC_054639.1	0.0509806933513388	low
NC_054640.1	0.0495977011494253	low
NC_054641.1	0.0500658327847268	low
NC_054642.1	0.0561232318388876	low
NC_054643.1	0.0522331239317188	low
NC_054644.1	0.0501662935721138	low
NC_054645.1	0.0514838953354177	low
NC_054646.1	0.0513839173178724	low
NC_054647.1	0.0519218815438535	low
NC_054648.1	0.0518302550386454	low
NC_054649.1	0.0469726743819706	low
NC_054650.1	0.0579950678175092	low
NC_054651.1	0.0533323333404761	low
NC_054652.1	0.0588335642867802	low
NC_054653.1	0.0592026470651635	low
NC_054654.1	0.0599530424445227	low
NC_054655.1	0.049396114312875	low
NC_054656.1	0.0489677033254204	low
NC_054657.1	0.0367989067672646	low
NC_054658.1	0.0493536163271801	low
NC_054659.1	0.0463070779399614	low
NC_054660.1	0.0400774806446516	low
NC_054661.1	0.0492942607869903	low
NC_054662.1	0.0453365179821092	low
NC_054663.1	0.0458979260345067	low
NC_054664.1	0.0473460665964514	low
NC_054665.1	0.0461396962866295	low
NC_054666.1	0.0487652161829515	low
NC_054667.1	0.0462387891712576	low
NC_054668.1	0.0435653926722264	low
NC_054669.1	0.0485807473920507	low
NC_054670.1	0.048352511970814	low
NC_054671.1	0.0581803082873557	low
NC_054672.1	0.0507016094746432	low
NC_054673.1	0.0740102807757685	low
NC_054674.1	0.0462745755092867	low
NC_054675.1	0.0465609721170959	low
NC_054676.1	0.07021167055135	low
NC_054677.1	0.0745014036022376	low
NC_054678.1	0.0657259204741338	low
NC_054679.1	0.0658784082535004	low
NC_054680.1	0.0664448076586305	low
NC_054681.1	0.0728516159658214	low
NC_054714.1	0.0212026617312212	low
NC_054715.1	0.034898245524362	low
NC_054716.1	0.0263044969749891	low
NC_054717.1	0.0274431315191871	low
NC_054718.1	0.0263146122814881	low
NC_054719.1	0.03616181336863	low
NC_054720.1	0.0277925890279115	low
NC_054721.1	0.0350166928892129	low
NC_054722.1	0.0268086411078605	low
NC_054723.1	0.0133865278790692	low
NC_054724.1	0.0127907787121299	low
NC_054725.1	0.013111358939876	low
NC_054726.1	0.0141931278838606	low
NC_054727.1	0.013411789294593	low
NC_054759.1	0.062289139023788	low
NC_054760.1	0.0617956574473585	low
NC_054761.1	0.0626341205498766	low
NC_054762.1	0.0594291226377866	low
NC_054770.1	0.0538525827973313	low
NC_054771.1	0.0590782336360789	low
NC_054772.1	0.0550180231754743	low
NC_054773.1	0.0591948966124065	low
NC_054774.1	0.0490112803814397	low
NC_054775.1	0.0560521176493796	low
NC_054776.1	0.0624459184869681	low
NC_054777.1	0.0654039019039411	low
NC_054778.1	0.070288805922926	low
NC_054779.1	0.0374643243243243	low
NC_054780.1	0.0466779762023003	low
NC_054781.1	0.0358840276567312	low
NC_054782.1	0.0407096578982205	low
NC_054783.1	0.0400775381496706	low
NC_054784.1	0.0375123346442617	low
NC_054785.1	0.0327425699955083	low
NC_054786.1	0.0326021196402582	low
NC_054787.1	0.0354318981654811	low
NC_054788.1	0.058241257273109	low
NC_054789.1	0.0630730649340895	low
NC_054790.1	0.031240699590054	low
NC_054791.1	0.0310577859603278	low
NC_054792.1	0.0319826826379856	low
NC_054793.1	0.0453153153153153	low
NC_054794.1	0.0439118450892598	low
NC_054795.1	0.051386979096296	low
NC_054796.1	0.0551838399286306	low
NC_054797.1	0.0493167050446023	low
NC_054798.1	0.0507594897019342	low
NC_054799.1	0.0506074201560697	low
NC_054800.1	0.0503539269051322	low
NC_054801.1	0.0487475088864285	low
NC_054802.1	0.0435025730994152	low
NC_054803.1	0.0440459254345748	low
NC_054804.1	0.0435224818225885	low
NC_054805.1	0.0476057895228313	low
NC_054806.1	0.0508130081300813	low
NC_054807.1	0.0538089592887038	low
NC_054808.1	0.0478967566649686	low
NC_054809.1	0.0474134326656277	low
NC_054810.1	0.050360493642203	low
NC_054811.1	0.0475085617406047	low
NC_054812.1	0.0474612299966271	low
NC_054813.1	0.0504372295183319	low
NC_054814.1	0.0428334486692726	low
NC_054815.1	0.0458572148214486	low
NC_054890.1	0.043040424918285	low
NC_054891.1	0.0350553478450352	low
NC_054892.1	0.0518979954637406	low
NC_054893.1	0.0589359439886051	low
NC_054894.1	0.0504346000080766	low
NC_054895.1	0.0589037056905872	low
NC_054896.1	0.0581955541616027	low
NC_054897.1	0.0473353709121076	low
NC_054898.2	0.0500990307627476	low
NC_054899.1	0.0228267251771049	low
NC_054900.1	0.0230688138966796	low
NC_054901.1	0.0228086570835025	low
NC_054902.1	0.0226990195612952	low
NC_054903.1	0.0229692037906723	low
NC_054904.1	0.0229568164108512	low
NC_054905.1	0.022551691987712	low
NC_054906.1	0.0229467413020393	low
NC_054907.1	0.0227639495663823	low
NC_054908.1	0.023198307636714	low
NC_054909.1	0.0228359704985042	low
NC_054910.1	0.0229225519930676	low
NC_054911.1	0.022932927335476	low
NC_054912.1	0.0225263464164836	low
NC_054913.1	0.0227523611961413	low
NC_054914.1	0.023077677224736	low
NC_054915.1	0.0224302917771883	low
NC_054916.1	0.0224995855890807	low
NC_054917.1	0.0228260815129257	low
NC_054918.1	0.0229514318401201	low
NC_054919.1	0.022723310114436	low
NC_054920.1	0.0227445959566016	low
NC_054921.1	0.0222193403778418	low
NC_054922.1	0.0233463666834357	low
NC_054923.1	0.0230859644706559	low
NC_054924.1	0.0224454349794771	low
NC_054925.1	0.0230054551037734	low
NC_054926.1	0.0224571748560051	low
NC_054927.1	0.0227740811455847	low
NC_054928.1	0.0226567787534804	low
NC_054929.1	0.0230283794908156	low
NC_054930.1	0.0227915405334541	low
NC_054931.1	0.022914048527392	low
NC_054932.1	0.0229020337702972	low
NC_054933.1	0.0225439568293903	low
NC_054934.1	0.0230130289606525	low
NC_054935.2	0.0227300464740352	low
NC_054936.1	0.0224042872706929	low
NC_054937.1	0.022010106753307	low
NC_054938.1	0.0226972128680949	low
NC_054939.1	0.0230076952052952	low
NC_054940.1	0.0227853812814806	low
NC_054941.1	0.0230642242870263	low
NC_054942.1	0.0229100867350033	low
NC_054943.1	0.0225030166804685	low
NC_054944.1	0.0227108263956039	low
NC_054945.1	0.0226114094838879	low
NC_054946.1	0.0268001962796092	low
NC_054952.1	0.011164098449039	low
NC_054953.1	0.0150539124127301	low
NC_054954.1	0.0374717116624207	low
NC_054955.1	0.0174062304354397	low
NC_054956.1	0.14509231299052	low
NC_054957.1	0.139335698842237	low
NC_054958.1	0.135162227189734	low
NC_054959.1	0.127396006436993	low
NC_054960.1	0.137182752947628	low
NC_054961.1	0.0969957729468599	low
NC_054962.1	0.0910038188666024	low
NC_054963.1	0.130203502060035	low
NC_054964.1	0.0820684454187047	low
NC_054965.1	0.102562223646267	low
NC_054966.1	0.113185760171306	low
NC_054967.1	0.139602229325243	low
NC_054968.1	0.139108602353703	low
NC_054969.1	0.137624277533983	low
NC_054970.1	0.102541325433337	low
NC_054971.1	0.0855257787761509	low
NC_054972.1	0.0859498998814924	low
NC_054973.1	0.0780909787310743	low
NC_054974.1	0.0799660023446659	low
NC_054975.1	0.0810961190708026	low
NC_054976.1	0.0822253501202433	low
NC_054977.1	0.0787564946311049	low
NC_054978.1	0.0835919965617688	low
NC_054979.1	0.0669481302774427	low
NC_054980.1	0.0676407510399191	low
NC_054981.1	0.0682281788048983	low
NC_054982.1	0.0654444140571585	low
NC_054983.1	0.0715018190697107	low
NC_054984.1	0.0842021832680946	low
NC_054985.1	0.0856240110759494	low
NC_054986.1	0.06737806393313	low
NC_054987.1	0.0672508482243836	low
NC_054988.1	0.0674901220944719	low
NC_054989.1	0.0188787189165187	low
NC_054990.1	0.0826359989301952	low
NC_054991.1	0.0849633103448276	low
NC_054992.1	0.0751063597984475	low
NC_054993.1	0.0855613703803615	low
NC_054994.1	0.0879859011223449	low
NC_054995.1	0.0941861656703672	low
NC_054996.1	0.0833732484076433	low
NC_054997.1	0.0830331275340951	low
NC_054998.1	0.0895820148749155	low
NC_054999.1	0.082427176416398	low
NC_055000.1	0.0904324842508902	low
NC_055001.1	0.0791506849315068	low
NC_055002.1	0.0857815991539841	low
NC_055003.1	0.0918263118650387	low
NC_055004.1	0.0806862286228623	low
NC_055005.1	0.0913135476779335	low
NC_055006.1	0.082161232795281	low
NC_055007.1	0.0836826179383961	low
NC_055008.1	0.0888980182996919	low
NC_055009.1	0.0810740459718813	low
NC_055010.1	0.0804748936901336	low
NC_055011.1	0.0793574297188755	low
NC_055012.1	0.0829879518072289	low
NC_055013.1	0.0865962122307359	low
NC_055014.1	0.0979493260109835	low
NC_055015.1	0.0835560442678774	low
NC_055016.1	0.090783204798629	low
NC_055017.1	0.0904737770939861	low
NC_055018.1	0.0891669517777059	low
NC_055019.1	0.066931469517209	low
NC_055020.1	0.0715759616109339	low
NC_055021.1	0.0702151739452258	low
NC_055022.1	0.0691589346035141	low
NC_055023.1	0.0579758387924378	low
NC_055024.1	0.070552972959817	low
NC_055025.1	0.0710582395929464	low
NC_055026.1	0.0468819233421006	low
NC_055027.1	0.083080487670326	low
NC_055028.1	0.049971671388102	low
NC_055029.1	0.0407478401727862	low
NC_055030.1	0.040434899089123	low
NC_055031.1	0.0449946339136656	low
NC_055032.1	0.0500850391605833	low
NC_055033.1	0.0503613958232314	low
NC_055034.1	0.048637585798026	low
NC_055035.1	0.00579290984921399	low
NC_055036.1	0.0727516461730901	low
NC_055037.1	0.0238136867395179	low
NC_055038.1	0.137987830019286	low
NC_055039.1	0.137306331471136	low
NC_055040.1	0.13362679013675	low
NC_055041.1	0.135044692494788	low
NC_055042.1	0.135500706752202	low
NC_055043.1	0.13410487184504	low
NC_055044.1	0.137410135403343	low
NC_055045.1	0.135322803553801	low
NC_055046.1	0.138318385650224	low
NC_055047.1	0.133549475753604	low
NC_055048.1	0.135409281136928	low
NC_055049.1	0.13548918261327	low
NC_055050.1	0.0480035774619895	low
NC_055051.1	0.219175029171529	medium
NC_055052.1	0.184533909287257	low
NC_055053.1	0.186431871304826	low
NC_055054.1	0.211253366739743	medium
NC_055055.1	0.185115942028986	low
NC_055056.1	0.237090760425184	medium
NC_055057.1	0.0690158898305085	low
NC_055058.1	0.0782513966480447	low
NC_055059.1	0.0269048271327599	low
NC_055060.1	0.0260948757253914	low
NC_055061.1	0.021905059989567	low
NC_055062.1	0.0568411082838564	low
NC_055063.1	0.0581483644859813	low
NC_055064.1	0.056768881746857	low
NC_055065.1	0.0572442647611884	low
NC_055066.1	0.0599492335257814	low
NC_055107.1	0.442516483516483	medium
NC_055108.1	0.316675813406507	medium
NC_055111.1	0.372388207171315	medium
NC_055112.1	0.186014393420151	low
NC_055113.1	0.252336422176849	medium
NC_055114.1	0.362598862019915	medium
NC_055115.1	0.327423399119693	medium
NC_055116.1	0.0662247356051704	low
NC_055117.1	0.655748466257669	high
NC_055118.1	0.776953436807095	high
NC_055119.1	0.8797067927773	high
NC_055120.1	0.918	high
NC_055121.1	0.31246875	medium
NC_055122.1	0.403734241908007	medium
NC_055123.1	0.428602649006622	medium
NC_055124.1	0.367513591881116	medium
NC_055125.1	0.528316024211532	medium
NC_055126.1	0.39663988312637	medium
NC_055127.1	0.321119473876507	medium
NC_055128.1	0.358476173285199	medium
NC_055129.1	0.306513603185136	medium
NC_055130.1	0.273557989228007	medium
NC_055131.1	0.355006535947712	medium
NC_055132.1	0.35459479015919	medium
NC_055133.1	0.359220779220779	medium
NC_055134.1	0.354450489662677	medium
NC_055135.1	0.0296434495758718	low
NC_055136.1	0.332448913043478	medium
NC_055137.1	0.239754729903262	medium
NC_055138.1	0.245887229794253	medium
NC_055139.1	0.0280495753606876	low
NC_055140.1	0.354773139745917	medium
NC_055141.1	0.0441405801130572	low
NC_055142.1	0.0541210446425096	low
NC_055143.1	0.204386819484241	medium
NC_055144.1	0.27461320754717	medium
NC_055145.1	0.244481354479211	medium
NC_055146.1	0.354677947598253	medium
NC_055147.1	0.784397121861604	high
NC_055148.1	0.368450511945392	medium
NC_055149.1	0.203175	medium
NC_055150.1	0.245330861380491	medium
NC_055151.1	0.299619246861925	medium
NC_055152.1	0.269633083411434	medium
NC_055153.1	0.351397849462366	medium
NC_055154.1	0.266952224824356	medium
NC_055155.1	0.264441509433962	medium
NC_055156.1	0.560826875515251	medium
NC_055157.1	0.357252559726962	medium
NC_055158.1	0.33646439628483	medium
NC_055159.1	0.343332200509771	medium
NC_055160.1	0.588625984251969	medium
NC_055161.1	0.769771827126666	high
NC_055162.1	0.376086359175662	medium
NC_055163.1	0.344870333988212	medium
NC_055164.1	0.317869897959184	medium
NC_055165.1	0.0211116163778806	low
NC_055166.1	0.0242729145854146	low
NC_055167.1	0.257132768361582	medium
NC_055168.1	0.239890410958904	medium
NC_055169.1	0.216506285460007	medium
NC_055170.1	0.510241738343142	medium
NC_055171.1	0.266766270514997	medium
NC_055172.1	0.242051225987818	medium
NC_055173.1	0.286815226011102	medium
NC_055174.1	0.14796686880639	low
NC_055175.1	0.143523895244179	low
NC_055176.1	0.104934453781513	low
NC_055177.1	0.12056605463502	low
NC_055178.1	0.313185939300807	medium
NC_055179.1	0.717496115427303	high
NC_055180.1	0.473829263370333	medium
NC_055181.1	0.832394249014742	high
NC_055182.1	0.503820289855072	medium
NC_055183.1	0.80222718319107	high
NC_055184.1	0.512260692464359	medium
NC_055185.1	0.75115417992479	high
NC_055186.1	0.536560669456067	medium
NC_055187.1	0.596868421052632	medium
NC_055188.1	0.678370229565726	high
NC_055189.1	0.435613277133825	medium
NC_055190.1	0.18382371007371	low
NC_055191.1	0.258798955613577	medium
NC_055192.1	0.318948119144176	medium
NC_055193.1	0.657407728181213	high
NC_055194.1	0.55429085303186	medium
NC_055195.1	0.806568965517241	high
NC_055196.1	0.937576285963383	high
NC_055197.1	0.882227334235453	high
NC_055198.1	0.718970852017937	high
NC_055199.1	0.729096878363832	high
NC_055200.1	0.733064189189189	high
NC_055201.1	0.81696675415573	high
NC_055204.1	0.131156328373182	low
NC_055205.1	0.86259122298953	high
NC_055206.1	0.708159509202454	high
NC_055207.1	0.922685485026508	high
NC_055208.1	0.186392144829702	low
NC_055209.1	0.819712042759312	high
NC_055210.1	0.713952380952381	high
NC_055211.1	0.876161458333333	high
NC_055212.1	0.819173942243116	high
NC_055213.1	0.618034682080925	high
NC_055214.1	0.369316140506892	medium
NC_055215.1	0.707933425797503	high
NC_055216.1	0.347498883430103	medium
NC_055217.1	0.493156736628301	medium
NC_055218.1	0.396706097560976	medium
NC_055219.1	0.423812877263581	medium
NC_055220.1	0.422229	medium
NC_055221.1	0.600046927374302	high
NC_055223.1	0.366923580786026	medium
NC_055224.1	0.258046807281133	medium
NC_055225.1	0.0745222929936306	low
NC_055228.1	0.018205294432265	low
NC_055229.1	0.0185541321351107	low
NC_055230.1	0.0210892066167094	low
NC_055231.1	0.0250840495361252	low
NC_055232.1	0.636	high
NC_055233.1	0.0497280447597163	low
NC_055234.1	0.0609532208334715	low
NC_055235.1	0.0189664483923066	low
NC_055236.1	0.4513591529674	medium
NC_055237.1	0.814001834862385	high
NC_055238.1	0.654	high
NC_055239.1	0.156385542168675	low
NC_055240.1	0.38825754207685	medium
NC_055241.1	0.195642162162162	low
NC_055243.1	0.282168224299065	medium
NC_055244.1	0.183301482701812	low
NC_055245.1	0.384624213836478	medium
NC_055247.1	0.278292669119728	medium
NC_055248.1	0.551142172523962	medium
NC_055249.1	0.366700662927078	medium
NC_055250.1	0.215099309815951	medium
NC_055251.1	0.257462642256309	medium
NC_055252.1	0.167959914484233	low
NC_055253.1	0.205188968335036	medium
NC_055254.1	0.36121039225675	medium
NC_055255.1	0.563076124567474	medium
NC_055256.1	0.133880597014925	low
NC_055258.1	0.359755520504732	medium
NC_055259.1	0.386703878902554	medium
NC_055261.1	0.280475382003396	medium
NC_055262.1	0.218249144161278	medium
NC_055264.1	0.365875796178344	medium
NC_055265.1	0.606340863787375	high
NC_055266.1	0.52212389380531	medium
NC_055267.1	0.327949558638083	medium
NC_055268.1	0.636827059156524	high
NC_055269.1	0.481090909090909	medium
NC_055270.1	0.30553706505295	medium
NC_055271.1	0.450267815191856	medium
NC_055272.1	0.360108303249097	medium
NC_055273.1	0.350782258064516	medium
NC_055274.1	0.492242914979757	medium
NC_055277.1	0.275845146379045	medium
NC_055278.1	0.39555	medium
NC_055279.1	0.412787234042553	medium
NC_055282.1	0.487484381507705	medium
NC_055283.1	0.369474249888043	medium
NC_055284.1	0.221098187311178	medium
NC_055285.1	0.37076821192053	medium
NC_055286.1	0.375306772908367	medium
NC_055287.1	0.372026424870466	medium
NC_055288.1	0.350597014925373	medium
NC_055289.1	0.5079375	medium
NC_055290.1	0.638	high
NC_055291.1	0.676979695431472	high
NC_055292.1	0.857016232315711	high
NC_055293.1	0.875	high
NC_055294.1	0.84660225846926	high
NC_055295.1	0.349971671388102	medium
NC_055296.1	0.658854450781056	high
NC_055297.1	0.607621822690639	high
NC_055298.1	0.882287802649612	high
NC_055299.1	0.387367169932541	medium
NC_055300.1	0.368595721925134	medium
NC_055301.1	0.652153353875326	high
NC_055302.1	0.878788665505778	high
NC_055303.1	0.888185393258427	high
NC_055304.1	0.550497287522604	medium
NC_055305.1	0.434186550976139	medium
NC_055306.1	0.533945704467354	medium
NC_055307.1	0.925293805585895	high
NC_055308.1	0.431086327077748	medium
NC_055309.1	0.683527201870616	high
NC_055310.1	0.325954198473282	medium
NC_055311.1	0.546396488661302	medium
NC_055312.1	0.331651376146789	medium
NC_055313.1	0.584944037780401	medium
NC_055314.1	0.724469101123596	high
NC_055315.1	0.778752224824356	high
NC_055316.1	0.326712643678161	medium
NC_055317.1	0.56221628959276	medium
NC_055318.1	0.227460674157303	medium
NC_055319.1	0.583663144810441	medium
NC_055320.1	0.394492241960873	medium
NC_055321.1	0.554799937675288	medium
NC_055322.1	0.200046700507614	medium
NC_055323.1	0.313052781740371	medium
NC_055324.1	0.531512544802867	medium
NC_055325.1	0.672041211364346	high
NC_055326.1	0.265050935550936	medium
NC_055327.1	0.780126286248831	high
NC_055328.1	0.304954189944134	medium
NC_055329.1	0.531510231923602	medium
NC_055330.1	0.727255531318168	high
NC_055331.1	0.327022272986865	medium
NC_055332.1	0.584836210919272	medium
NC_055333.1	0.777755872869645	high
NC_055334.1	0.318606271777003	medium
NC_055335.1	0.561777130594727	medium
NC_055336.1	0.28361512605042	medium
NC_055337.1	0.763848437983297	high
NC_055338.1	0.579337899543379	medium
NC_055339.1	0.780355638745906	high
NC_055340.1	0.351481848184818	medium
NC_055341.1	0.510818754373688	medium
NC_055342.1	0.441635467980296	medium
NC_055343.1	0.593744296816245	medium
NC_055344.1	0.927603806502776	high
NC_055345.1	0.805390656842765	high
NC_055346.1	0.674278308647874	high
NC_055347.1	0.385622682660851	medium
NC_055348.1	0.632385281385281	high
NC_055349.1	0.921251219896112	high
NC_055350.1	0.438250409165303	medium
NC_055351.1	0.276121668597914	medium
NC_055352.1	0.596212177121771	medium
NC_055353.1	0.783055118110236	high
NC_055354.1	0.771749767729947	high
NC_055355.1	0.383166763509587	medium
NC_055356.1	0.900052320149486	high
NC_055357.1	0.832150807336573	high
NC_055358.1	0.366631205673759	medium
NC_055359.1	0.556348356573705	medium
NC_055360.1	0.580866881621373	medium
NC_055361.1	0.37238077969175	medium
NC_055362.1	0.215478551532033	medium
NC_055363.1	0.738162517613903	high
NC_055364.1	0.523593804792519	medium
NC_055365.1	0.279934325295023	medium
NC_055366.1	0.195396294082487	low
NC_055367.1	0.464723149606299	medium
NC_055368.1	0.609987300603996	high
NC_055369.1	0.634809909629168	high
NC_055370.1	0.7858109794136	high
NC_055371.1	0.288992494226328	medium
NC_055372.1	0.33617747440273	medium
NC_055373.1	0.70185878962536	high
NC_055374.1	0.830954566744731	high
NC_055375.1	0.661	high
NC_055376.1	0.668311567164179	high
NC_055377.1	0.625448943661972	high
NC_055378.1	0.391060488346282	medium
NC_055379.1	0.735855880353501	high
NC_055380.1	0.905321229050279	high
NC_055381.1	0.334470989761092	medium
NC_055382.1	0.64258064516129	high
NC_055383.1	0.842047477744807	high
NC_055384.1	0.875880028564628	high
NC_055385.1	0.917444322973606	high
NC_055386.1	0.54138986784141	medium
NC_055387.1	0.293885778275476	medium
NC_055388.1	0.494500563189908	medium
NC_055389.1	0.649497441463793	high
NC_055390.1	0.173396592325807	low
NC_055393.1	0.259093281778637	medium
NC_055394.1	0.53882476131814	medium
NC_055395.1	0.462988423864648	medium
NC_055396.1	0.6294	high
NC_055397.1	0.361424206815511	medium
NC_055398.1	0.26936232718894	medium
NC_055399.1	0.602176895306859	high
NC_055400.1	0.381991586538462	medium
NC_055401.1	0.255412173913043	medium
NC_055402.1	0.722322946175637	high
NC_055403.1	0.335764434180139	medium
NC_055404.1	0.595984427407762	medium
NC_055405.1	0.24126102292769	medium
NC_055406.1	0.392283340817243	medium
NC_055407.1	0.585628340584214	medium
NC_055408.1	0.483349384098544	medium
NC_055409.1	0.685946087716742	high
NC_055410.1	0.600052747252747	high
NC_055411.1	0.615802340158797	high
NC_055412.1	0.393847762169226	medium
NC_055413.1	0.871944575870226	high
NC_055414.1	0.974282099343955	high
NC_055415.1	0.456906115879828	medium
NC_055416.1	0.639812751836928	high
NC_055417.1	0.265840949554896	medium
NC_055418.1	0.353492317822651	medium
NC_055419.1	0.584191895668374	medium
NC_055420.1	0.588368052312004	medium
NC_055421.1	0.361825393154487	medium
NC_055422.1	0.221323559150657	medium
NC_055423.1	0.36513733312874	medium
NC_055424.1	0.137298524404086	low
NC_055425.1	0.356410271812584	medium
NC_055426.1	0.108378947368421	low
NC_055427.1	0.389396966447066	medium
NC_055428.1	0.157744262295082	low
NC_055429.1	0.203775169857937	medium
NC_055430.1	0.364540927694407	medium
NC_055431.1	0.146901709401709	low
NC_055432.1	0.306834128878282	medium
NC_055433.1	0.0884495192307692	low
NC_055434.1	0.297907506702413	medium
NC_055435.1	0.221350882028666	medium
NC_055436.1	0.0835568181818182	low
NC_055437.1	0.582310168704535	medium
NC_055438.1	0.381017033840563	medium
NC_055439.1	0.325895154185022	medium
NC_055440.1	0.49448460774578	medium
NC_055441.1	0.683406900050736	high
NC_055442.1	0.343731448763251	medium
NC_055443.1	0.319665261890427	medium
NC_055444.1	0.617892010092515	high
NC_055445.1	0.292355374308185	medium
NC_055446.1	0.611702930279555	high
NC_055447.1	0.0854286767416144	low
NC_055448.1	0.427058215638994	medium
[truncated: 4,410 more rows]
